# Supplementary material for: Single-cell spatial proteomics maps human liver zonation patterns and their vulnerability to disruption in tissue architecture
Source: Nat Metab. 2026 Feb 20;8(3):741–56. doi: 10.1038/s42255-026-01459-2 (PMC13031132; doi:10.1038/s42255-026-01459-2)
Supplement: Supplementary file 3 — Supplementary Table 1. Clinical characteristics of study cohort. Supplementary Table 2. Variable window scheme for data-independent acquisition (DIA). Supplementary Table 3. Spatial proteome expression results. Supplementary Table 4. Histopathological assessment of surgical liver samples. [file 42255_2026_1459_MOESM3_ESM.xlsx]

## Sheet: Overview
Supplementary Tables of the manuscript "Single-cell spatial proteomics maps human liver zonation patterns and their vulnerability to disruption in tissue architecture"
Supplementary Table 1	Clinical characteristics of study cohort
Supplementary Table 2	Variable window scheme for data-independent acquisition (DIA)
Supplementary Table 3	Spatial proteome expression results
Supplementary Table 4	Histopathological assessment of surgical liver samples

## Sheet: Table 1
Supplementary Table 1, Clinical characteristics of study cohort. Demographic information for the 18 analyzed individuals (14 healthy, 4 desmoplasia), including age, sex, and body mass index (BMI). Values represent means ± standard deviation or percentage for each group.
Cohort	Age (years - mean ± SD)	Sex (% female)	BMI (kg/M2 - mean ± SD)
Healthy (N = 14)	44.14 ± 16.15	79% (11/14)	27.64 ± 4.94
Desmoplasia (N = 4)	50.75 ± 5.80	25% (1/4)	30.05 ± 8.84

## Sheet: Table 2
Supplementary Table 2, Variable window scheme for data-independent acquisition (DIA). Sample-tailored DIA method with 60 variable-width isolation windows covering 380-980 m/z. Window widths were optimized based on the precursor density distribution of the samples.
1	380.087	394.471	387.279	14.3841
2	394.471	405.505	399.988	11.0341
3	405.505	417.486	411.496	11.9809
4	417.486	427.974	422.73	10.4882
5	427.974	438.999	433.487	11.0247
6	438.999	447.192	443.095	8.19273
7	447.192	457.828	452.51	10.6366
8	457.828	466.88	462.354	9.05187
9	466.88	475.545	471.213	8.66468
10	475.545	483.567	479.556	8.0216
11	483.567	491.072	487.319	7.5058
12	491.072	498.58	494.826	7.50735
13	498.58	506.107	502.343	7.52745
14	506.107	512.628	509.368	6.5211
15	512.628	520.094	516.361	7.46545
16	520.094	526.635	523.364	6.54125
17	526.635	533.11	529.872	6.4747
18	533.11	539.117	536.113	6.00705
19	539.117	545.615	542.366	6.4979
20	545.615	551.129	548.372	5.51435
21	551.129	557.102	554.115	5.97285
22	557.102	563.631	560.366	6.5293
23	563.631	569.637	566.634	6.00545
24	569.637	575.644	572.64	6.00725
25	575.644	581.649	578.646	6.00505
26	581.649	587.193	584.421	5.5445
27	587.193	593.166	590.18	5.9731
28	593.166	599.172	596.169	6.0053
29	599.172	605.218	602.195	6.04635
30	605.218	611.14	608.179	5.9215
31	611.14	616.769	613.954	5.6292
32	616.769	622.722	619.745	5.95295
33	622.722	629.177	625.949	6.4548
34	629.177	635.63	632.403	6.4533
35	635.63	641.232	638.431	5.60235
36	641.232	647.235	644.234	6.00275
37	647.235	653.739	650.487	6.50355
38	653.739	660.1	656.919	6.3613
39	660.1	665.767	662.934	5.6675
40	665.767	672.771	669.269	7.004
41	672.771	680.266	676.519	7.4946
42	680.266	686.787	683.527	6.52125
43	686.787	694.428	690.607	7.64038
44	694.428	701.779	698.103	7.35112
45	701.779	709.243	705.511	7.4642
46	709.243	718.81	714.027	9.56755
47	718.81	728.266	723.538	9.45535
48	728.266	736.835	732.55	8.56935
49	736.835	746.862	741.848	10.0267
50	746.862	756.32	751.591	9.45805
51	756.32	765.886	761.103	9.56605
52	765.886	776.439	771.162	10.5528
53	776.439	787.356	781.898	10.9178
54	787.356	801.362	794.359	14.0055
55	801.362	815.863	808.612	14.5006
56	815.863	831.947	823.905	16.0844
57	831.947	848.956	840.451	17.0085
58	848.956	873.975	861.465	25.0193
59	873.975	907.934	890.954	33.9587
60	907.934	973.051	940.492	65.1179

## Sheet: Table 3
Supplementary Table 3, Spatial proteome expression results. Healthy cohort dataset (N=14) of proteins with ≥70% data completeness, showing protein expression in two formats: i) binned data across 20 spatial bins and ii) continuous analysis results with zonation coefficients and statistical parameters (p-values, q-values) and zonation evaluation.
	0	1	2	3	4	5	6	7	8	9	10	11	12	13	14	15	16	17	18	19	sum of binned expression	coefficient	p_value	q_value	zonated	strong_zonated
UROC1	2.46285	3.23106	3.26426	3.31516	3.87028	4.00589	3.40697	4.75846	5.4691	5.08198	5.5186	5.95715	5.75754	6.41036	5.90738	6.67721	5.61488	7.04449	6.38821	5.85818	100	2.08775	4.22163e-59	4.59366e-57	Yes	Yes
TSSK6	2.55648	2.56342	2.44214	2.83044	3.41837	3.48067	3.20817	4.72041	4.57247	4.32965	5.00092	5.71458	5.80194	6.14195	6.772	6.58752	6.87595	7.81947	7.6998	7.46365	100	2.06514	1.80175e-61	2.41295e-59	Yes	Yes
AMDHD1	3.08113	2.9284	2.95085	2.20013	3.03429	4.20774	2.89185	4.02557	4.6816	5.23334	5.79717	5.10838	5.71799	6.30707	6.07937	7.3619	5.71785	7.52635	6.80792	8.34111	100	1.97757	9.51562e-51	7.20291e-49	Yes	Yes
SDSL	2.07309	2.15651	1.99046	1.95241	2.62406	3.63234	2.94696	4.55097	4.9909	5.23469	5.62517	5.80721	5.9651	7.13347	6.5598	7.05844	6.06983	8.23197	7.44191	7.95469	100	1.96443	9.76165e-54	9.44169e-52	Yes	Yes
SUCLG2	3.11296	3.62779	3.9004	4.08138	4.16491	4.45505	3.86214	5.42195	4.75118	5.04983	4.7836	5.85292	5.29314	5.27934	5.63177	6.35197	5.89788	5.60995	6.84821	6.02364	100	1.93504	2.39891e-89	1.39217e-86	Yes	Yes
ASS1	2.72219	3.09515	2.98556	2.91282	3.3218	3.96694	3.43968	5.02795	4.36904	5.48388	5.15015	6.1227	5.76167	5.62881	6.20539	7.62823	6.234	7.00469	6.38079	6.55857	100	1.88655	4.07915e-77	1.42036e-74	Yes	Yes
GLS2	1.25361	2.30346	0.973784	3.74834	4.55247	3.49913	2.69005	5.12838	4.54043	5.23009	4.69488	6.0053	6.04144	5.872	6.22059	7.7218	6.96033	7.47997	7.13571	7.94823	100	1.82679	2.04679e-33	6.599e-32	Yes	Yes
CPS1	3.53669	4.16549	3.99438	4.26292	4.53696	4.62423	3.98119	5.5129	4.93817	4.8713	5.23079	5.39137	5.362	5.56554	5.42074	5.88719	5.61359	5.63434	5.9849	5.4853	100	1.78888	1.37831e-49	9.59853e-48	Yes	Yes
RRBP1	3.66463	3.42515	3.96658	4.31815	4.11229	4.58547	4.65615	4.58614	5.05158	4.97313	4.61934	5.6838	5.41988	5.87618	5.75273	5.29244	5.97066	6.08013	6.0292	5.93637	100	1.74229	6.25186e-66	1.20939e-63	Yes	Yes
BBOX1	1.70677	1.50053	2.19529	2.05745	2.91647	3.47223	3.28394	3.56423	5.11513	5.10367	5.75017	5.92928	6.68843	6.44638	6.87326	6.37271	5.91449	9.0159	7.46243	8.63124	100	1.71661	8.27475e-81	3.60159e-78	Yes	Yes
NNMT	3.80881	3.30242	3.06358	2.51672	2.56779	3.31091	2.58173	3.9636	3.95167	4.7079	4.82901	6.97248	5.9381	6.39256	6.09833	6.63029	7.67973	7.68357	6.98413	7.01666	100	1.7143	1.29306e-36	4.59431e-35	Yes	Yes
SLC25A15	2.94704	2.94435	3.89602	3.43107	4.17736	4.1672	3.20593	5.60098	4.87236	4.49681	5.12568	4.65498	5.83207	5.32902	6.67952	7.71623	6.65638	5.56316	7.20622	5.49764	100	1.66536	2.05692e-23	3.73032e-22	Yes	Yes
COX6C	3.81146	4.0402	4.09732	4.27368	4.14286	4.09659	4.5735	5.14988	4.82021	5.10771	5.01775	5.58884	5.17332	5.72616	5.50288	5.97814	5.61798	6.38325	5.79971	5.09853	100	1.66307	1.48761e-41	6.47483e-40	Yes	Yes
ENDOG	2.08339	2.96316	3.09572	4.24038	4.06841	3.02964	3.62709	4.08341	4.85877	4.47686	4.8239	7.0628	5.27466	4.32735	6.07566	7.38494	6.31417	7.82637	7.72534	6.65797	100	1.64608	5.22905e-25	1.07103e-23	Yes	Yes
COX4I1	3.88655	3.6609	4.30608	3.97339	4.14046	4.31797	4.48891	5.25246	4.795	5.6026	5.04373	6.076	4.86436	5.02545	5.69204	6.07532	5.56935	5.73999	6.11959	5.36984	100	1.63794	4.55984e-38	1.7258e-36	Yes	Yes
SPRYD4	2.5421	2.84069	3.61956	3.98174	3.72413	5.18347	3.99876	5.91293	4.95632	5.60821	5.30339	5.74496	6.17087	5.46079	5.55151	6.0622	6.2024	5.46808	6.23425	5.43365	100	1.63627	2.48158e-60	3.08603e-58	Yes	Yes
NAMPT	2.33604	2.75746	2.88254	3.27875	3.28855	4.37903	2.96126	5.50198	4.5632	5.14388	5.22784	5.81618	5.89151	5.5435	7.22449	7.04236	7.3599	6.1042	6.84522	5.85211	100	1.6353	1.24781e-62	2.17243e-60	Yes	Yes
XDH	3.49162	3.60021	3.59858	4.03579	4.1466	4.46667	4.90288	4.69638	5.015	4.89104	5.10909	5.77931	5.51459	6.05802	5.94071	5.74972	5.80526	5.83368	5.56685	5.79801	100	1.62963	2.07465e-40	8.42315e-39	Yes	Yes
SUCLG1	3.46876	3.93051	3.69426	4.06639	4.45909	4.47462	3.85642	5.07387	4.87602	5.21312	4.60764	6.20376	5.04918	5.04736	5.25686	6.20697	5.92463	5.51532	7.06176	6.01347	100	1.62315	4.83128e-32	1.40188e-30	Yes	Yes
APMAP	3.50635	3.55976	3.89627	4.34609	3.91727	4.42851	4.82305	4.94874	5.09219	4.95725	5.28651	5.71036	5.1748	5.82053	5.59812	5.42658	6.12003	6.01212	5.5945	5.78096	100	1.60596	9.78592e-45	5.01097e-43	Yes	Yes
SHMT2	3.91637	4.35585	4.35641	4.20339	4.49064	4.62348	4.48051	5.72814	4.74222	4.95466	5.15032	5.1868	5.29729	5.35888	5.28349	6.04734	5.49066	5.12884	5.98687	5.21784	100	1.59596	5.55047e-26	1.20792e-24	Yes	Yes
A8MZ25	3.12445	3.28133	4.0482	4.79072	4.21786	4.66209	4.52582	5.42924	4.90776	4.86564	4.87955	5.55284	5.3167	5.00915	5.80312	6.06352	5.82252	6.05569	5.93288	5.7109	100	1.57571	3.20663e-29	7.97535e-28	Yes	Yes
HMGCS2	2.98845	3.59607	3.84429	4.67425	4.4002	4.72617	4.32505	5.71766	4.94559	5.12207	5.0983	5.36868	5.40089	5.19727	5.52809	5.99345	5.94872	5.87601	5.77645	5.47236	100	1.55118	1.50407e-48	9.56842e-47	Yes	Yes
SLC25A3	3.96127	4.12355	4.62318	4.31343	4.37615	4.48208	4.36166	5.24585	4.76515	5.05803	5.14543	5.3942	5.11711	4.90819	5.33441	6.19731	5.73985	5.23876	6.37867	5.23571	100	1.52015	4.35863e-30	1.16744e-28	Yes	Yes
COX7A2	3.57925	4.34462	4.00371	4.22281	4.4402	4.34952	4.31344	4.87941	4.75519	4.75613	5.19126	5.45283	5.68077	5.35261	5.5429	6.01971	5.35595	6.33849	6.13578	5.28543	100	1.49435	6.24828e-30	1.64822e-28	Yes	Yes
CHDH	3.48845	4.0444	4.21467	4.18722	3.80951	3.76805	4.89625	4.92611	4.79443	4.65737	5.21387	5.70329	5.76314	5.70689	5.44796	5.70888	5.44225	6.00304	6.32215	5.90206	100	1.43101	5.31519e-62	7.71146e-60	Yes	Yes
ATP5PO	4.11966	4.19775	4.57666	4.21339	4.23163	4.66247	4.52572	5.39802	4.97963	4.91347	5.06521	5.24957	5.38124	5.2014	5.49802	5.82503	5.97579	4.83649	5.94854	5.20033	100	1.41713	9.26844e-26	1.99214e-24	Yes	Yes
ACO2	4.1136	3.84956	4.26908	3.94062	4.44005	4.51143	4.1483	4.91752	4.80431	5.16164	5.02378	5.121	5.46565	5.72706	5.09913	5.9391	5.49387	5.94147	6.05099	5.98185	100	1.41691	5.30978e-48	3.1877e-46	Yes	Yes
TGM2	3.42088	3.67208	4.04461	4.03479	3.88766	4.74589	3.99696	4.87562	5.5441	5.10773	5.03926	6.26578	4.82617	4.99957	6.00528	5.86762	5.83931	5.85687	6.87771	5.0921	100	1.41134	4.55854e-32	1.34515e-30	Yes	Yes
RPS9	4.46477	4.14126	4.43582	4.63072	4.52101	4.87625	4.72549	4.95325	5.02877	4.9704	4.72626	5.24156	5.12339	5.56372	5.26654	5.22521	5.64215	5.6049	5.32389	5.53465	100	1.397	3.54887e-32	1.06604e-30	Yes	Yes
HAL	2.72577	3.1771	3.5874	2.40172	3.52144	2.51835	1.79252	5.24073	3.85576	3.75172	3.43309	5.53205	5.86248	5.86937	6.02249	6.54557	6.5997	9.49981	8.98545	9.07748	100	1.39265	3.63532e-19	5.1041e-18	Yes	Yes
GLDC	1.04069	1.59723	1.04798	2.65471	2.20222	4.24259	2.0324	6.33061	4.37438	3.97589	4.56257	5.47955	5.72804	4.88817	8.13987	6.87209	9.18689	7.6908	10.4844	7.46889	100	1.37655	1.1131e-39	4.40433e-38	Yes	Yes
SSR1	3.86472	3.68451	4.00859	4.82562	4.06327	4.48821	4.69849	5.04318	5.16031	4.97985	4.74222	5.47117	4.93251	5.53747	5.3772	5.40058	6.098	5.86448	5.81418	5.94543	100	1.37549	2.38604e-32	7.41803e-31	Yes	Yes
NDUFV1	4.22303	3.90688	4.80421	3.95036	4.52705	4.28442	5.04127	4.51264	4.88397	4.65239	4.87418	5.19581	5.51961	5.35517	5.67467	5.6633	5.31906	6.35588	5.91815	5.33797	100	1.37197	1.00131e-23	1.91569e-22	Yes	Yes
COX2	4.00184	3.97436	4.54721	4.35898	4.33703	4.39034	4.72155	4.96703	5.23182	4.91836	5.32793	5.37437	5.46057	5.02126	5.39971	5.2442	5.59818	5.64861	5.91316	5.5635	100	1.36986	2.53906e-23	4.54074e-22	Yes	Yes
NDUFS1	4.6646	4.00235	4.50236	3.91941	4.41702	4.51687	4.58621	4.70678	4.89359	5.01871	4.82482	5.43159	5.44349	5.5023	5.19277	5.65191	5.26579	5.62198	6.06428	5.77316	100	1.36513	1.73566e-34	5.81111e-33	Yes	Yes
NDUFA10	4.08586	4.14649	4.70219	3.8053	4.33556	4.6314	4.33205	4.98187	4.83086	5.40198	4.67499	5.3104	5.47226	5.54036	5.1798	5.77711	5.33811	5.91868	5.8522	5.68253	100	1.35265	3.42054e-25	7.08947e-24	Yes	Yes
LRPPRC	4.36625	4.26629	4.82397	4.54149	4.41642	4.68801	4.24144	4.94679	4.6409	4.89758	5.17582	5.27039	5.44658	5.0777	5.29354	5.7067	5.4922	5.33073	5.89708	5.48013	100	1.33774	2.07694e-24	4.15626e-23	Yes	Yes
CKAP4	4.30067	3.70236	3.71251	4.56575	4.15151	4.15981	4.51899	4.71323	5.77061	4.76764	5.03161	5.79977	4.68133	5.84018	5.70516	5.00634	5.99755	6.33337	5.31647	5.92512	100	1.32632	1.59293e-29	4.01925e-28	Yes	Yes
NDUFS3	4.16744	3.76805	4.6241	4.23855	4.51236	4.40357	4.14815	4.76668	5.26932	4.86492	5.37751	5.38229	5.54649	5.27683	5.46394	5.42459	5.42805	5.67511	6.01201	5.65006	100	1.31856	9.82559e-24	1.90071e-22	Yes	Yes
BDH1	3.88096	4.07719	4.0653	4.56252	5.19728	3.88475	4.37613	5.15172	4.59824	4.56952	4.91883	5.12265	5.15764	5.53918	5.72077	5.9906	5.82549	5.89962	6.14439	5.31721	100	1.31696	4.931e-19	6.75974e-18	Yes	Yes
VARS1	4.17522	4.04234	4.31842	4.25189	4.74825	4.81908	4.4517	4.55454	4.92273	4.68302	4.95171	4.90563	5.69545	5.3802	5.66462	5.14333	5.23401	5.91427	5.64129	6.5023	100	1.31657	1.05071e-21	1.69379e-20	Yes	Yes
COX5B	3.57669	4.33634	4.3243	4.38065	4.22155	4.31189	4.46663	4.87004	5.06728	4.85827	4.91235	5.5951	5.7251	5.15463	5.56016	5.95997	5.53323	5.70666	6.04545	5.3937	100	1.30392	1.05456e-40	4.478e-39	Yes	Yes
SSR4	3.90175	3.61335	4.12939	4.84616	4.08394	4.85684	4.54296	5.33152	5.02162	4.68937	4.61828	5.29677	5.35739	5.58716	5.48566	5.0925	6.06675	6.16419	5.70641	5.60797	100	1.30018	1.37638e-27	3.11204e-26	Yes	Yes
RPL18	4.45004	4.13775	4.43566	4.79201	4.64693	4.88402	4.63347	4.68719	4.98083	4.94745	4.7449	5.22159	5.12698	5.37021	5.43242	5.23457	5.70813	5.42465	5.45102	5.69018	100	1.29811	2.29764e-22	3.88369e-21	Yes	Yes
RPS3	4.28846	3.97511	4.52899	4.7173	4.60166	4.85661	4.72286	4.80898	5.00087	4.82378	4.7614	5.15376	5.4465	5.33813	5.47339	5.15913	5.47458	5.70405	5.44758	5.71687	100	1.28722	1.14417e-23	2.14194e-22	Yes	Yes
FGA	4.17892	3.49518	4.50871	3.61112	3.84259	5.17445	3.99458	4.27063	4.53482	5.12795	4.61024	5.10925	5.78799	5.42626	5.28126	6.10994	5.96241	6.29719	5.60032	7.0762	100	1.28387	1.50482e-23	2.78712e-22	Yes	Yes
KMO	2.44782	3.33119	3.77072	4.1713	4.54361	4.55202	4.10537	5.67984	5.17963	5.33703	5.40604	5.26303	5.17377	5.14372	5.97462	6.40912	6.30144	5.90183	5.73515	5.57277	100	1.26427	6.6069e-27	1.47469e-25	Yes	Yes
SLC37A4	3.9879	4.14175	4.08257	4.44133	3.87081	4.79682	4.92633	4.76064	4.71074	5.11734	5.35399	5.65632	5.54246	4.4626	5.4777	5.23459	6.14832	5.10302	6.56845	5.61631	100	1.26262	8.21489e-24	1.60698e-22	Yes	Yes
RPL6	4.18808	4.07809	4.46508	4.7484	4.50357	4.97362	4.69077	4.96294	4.96115	4.94308	4.65518	5.42439	5.2259	5.35831	5.41157	5.21772	5.66206	5.64462	5.47959	5.40587	100	1.24587	3.7243e-24	7.3682e-23	Yes	Yes
NDUFA4	3.40031	4.03841	4.16534	3.89402	4.24191	4.1087	4.33054	5.39226	4.91056	5.22777	5.04781	5.79274	5.26697	5.23769	5.68314	6.29668	5.52729	6.20567	5.92469	5.30749	100	1.24034	2.59944e-49	1.74062e-47	Yes	Yes
RPN1	4.4934	4.18603	4.35931	4.75952	4.60122	4.70474	5.06801	4.77811	5.0472	5.15293	4.858	5.22352	5.35305	5.58697	5.3116	5.0751	5.38487	5.51064	5.19736	5.34842	100	1.23736	2.76094e-28	6.49567e-27	Yes	Yes
NDUFB10	4.12459	3.91996	4.41199	4.08829	4.67259	4.68967	4.38157	4.87822	5.08169	5.66001	4.81541	5.48903	5.53877	4.84202	5.58752	6.02031	5.29771	5.74794	5.44023	5.31248	100	1.22524	4.25566e-19	5.88024e-18	Yes	Yes
ACO1	4.09539	4.05402	4.65234	4.15986	4.32463	4.93071	4.66935	5.57359	4.5039	5.3586	5.1517	5.37891	5.40327	5.33083	5.28251	6.02604	5.28814	4.98275	5.52114	5.31233	100	1.22299	1.57546e-29	4.01925e-28	Yes	Yes
STT3A	4.26843	3.96344	4.36728	4.61754	4.66238	4.80618	4.95386	4.75377	5.09357	5.08096	4.63191	5.33893	5.41413	5.31151	5.69066	5.12772	5.68425	5.34433	5.59986	5.28929	100	1.21858	7.56712e-20	1.10709e-18	Yes	Yes
ATP5F1B	3.7985	4.19644	4.71862	4.53746	4.51068	4.58312	4.32289	5.40986	5.0141	4.71344	5.19325	5.10591	5.32648	5.36388	5.40284	5.80107	5.63535	5.17774	6.166	5.02238	100	1.21819	1.49856e-16	1.83731e-15	Yes	Yes
ALDOB	2.93102	3.63567	3.58082	3.9433	3.47667	4.69859	5.06591	4.24239	5.62436	4.77665	4.93861	5.39562	6.23339	5.77215	5.99646	5.49042	5.5474	5.61067	6.85118	6.18871	100	1.21817	6.29775e-44	3.13268e-42	Yes	Yes
NDUFA5	4.42787	3.79889	4.48147	4.03715	4.77391	4.20219	4.14805	4.8669	5.20873	5.26243	5.01944	5.31638	5.38901	5.09395	5.07626	5.95377	5.45705	5.65873	6.29682	5.53101	100	1.21814	4.10348e-19	5.71533e-18	Yes	Yes
NDUFB4	4.14137	3.96784	4.3439	4.24978	4.94391	3.89039	4.66671	4.86068	5.21424	4.98324	4.59659	5.75635	5.12695	5.65562	5.07189	5.4132	5.50817	5.78138	6.20051	5.62727	100	1.21172	2.26199e-19	3.22797e-18	Yes	Yes
RPS6	4.32677	4.20002	4.73859	4.47123	4.46303	4.94211	4.43391	4.76594	5.37403	5.09205	4.70711	5.36608	5.30635	5.20347	5.35634	5.37764	5.20356	5.48108	5.51505	5.67564	100	1.2099	1.65371e-18	2.21471e-17	Yes	Yes
HSPA5	4.49848	4.41519	4.38293	4.80056	4.2818	4.83643	4.75144	4.90883	5.1749	5.04664	4.78648	5.39367	4.95714	5.40323	5.31428	5.1161	5.56831	5.56773	5.54128	5.25459	100	1.20786	3.05142e-23	5.36618e-22	Yes	Yes
DDOST	4.2251	3.91699	4.16505	4.61349	4.42328	4.63176	4.70311	4.65551	5.17769	4.9851	4.79324	5.56662	5.24523	5.76018	5.56821	4.81565	5.91044	5.55416	5.72292	5.5663	100	1.1963	1.79347e-28	4.27729e-27	Yes	Yes
ATP5F1A	3.97105	4.25994	4.55644	4.82938	4.28458	4.59578	4.48388	5.4307	4.87829	4.81151	5.05312	5.35863	5.04274	5.54289	5.43652	5.72201	5.72194	5.23635	5.62417	5.16007	100	1.18348	1.10257e-25	2.34095e-24	Yes	Yes
RPL22	4.36725	4.20386	4.29126	4.60492	4.71183	4.66402	4.65144	4.68541	4.9988	5.03678	4.78277	5.2103	5.4891	5.51605	5.28144	5.16948	5.08291	5.66812	5.66289	5.92138	100	1.1787	1.51453e-19	2.19734e-18	Yes	Yes
RPS16	4.6973	4.16791	4.72904	4.63267	4.48805	4.93516	4.68115	5.05368	4.87393	5.08236	4.73399	5.25162	5.26384	5.19252	5.05279	5.34539	5.40414	5.45123	5.41378	5.54942	100	1.17523	2.55596e-23	4.54074e-22	Yes	Yes
RPSA	4.39337	4.10489	4.5011	4.78777	4.37524	4.85688	4.73688	4.90231	5.21741	4.74642	4.78396	5.0648	5.30486	5.48505	5.3847	5.21696	5.57226	5.54611	5.58008	5.43896	100	1.17371	4.39111e-20	6.59045e-19	Yes	Yes
COX7C	3.72077	4.04629	4.76466	4.1533	4.01582	4.96683	4.59629	5.20877	4.82522	5.3377	4.73406	5.31326	5.96834	5.01399	5.32124	5.74271	5.64321	5.53775	6.3179	4.77188	100	1.17127	1.37528e-20	2.11891e-19	Yes	Yes
SLIRP	4.27158	4.20363	4.48962	3.63812	3.89989	4.90344	4.44869	4.82435	5.2615	4.80397	5.02295	5.48642	5.66179	5.33981	5.35504	5.55355	5.19663	5.97083	6.18425	5.48395	100	1.16118	1.30455e-15	1.48445e-14	Yes	Yes
SLC25A5	4.01273	4.46199	4.624	4.59335	4.83036	4.30629	4.54104	5.44301	4.83535	4.58192	4.98853	5.46053	5.24299	5.28248	5.53627	5.8501	5.52034	5.3049	5.88375	4.70007	100	1.14832	3.34345e-17	4.2801e-16	Yes	Yes
HDLBP	4.22543	4.2155	4.59986	4.78997	4.59639	4.96063	4.8686	4.71418	5.21722	4.95707	4.79624	5.47272	5.42533	5.39733	5.10584	5.15476	5.39726	5.3543	5.43802	5.31333	100	1.14709	1.18979e-17	1.54584e-16	Yes	Yes
EEF1B2	4.18055	3.94001	4.17043	4.43546	4.89785	4.78273	4.85044	4.9493	5.38246	4.97528	4.8534	5.26677	5.15284	5.79714	5.21747	5.03379	5.22598	5.64371	5.69679	5.5476	100	1.137	1.01654e-14	1.04722e-13	Yes	Yes
EEF1D	4.22583	3.97659	4.82155	4.59637	4.52347	4.74971	4.71467	4.8021	5.11747	4.49127	4.59903	5.38457	5.32243	5.38863	5.14689	5.45342	5.38218	5.70127	5.67957	5.923	100	1.13499	7.84605e-18	1.03485e-16	Yes	Yes
FBP2	4.07831	4.15207	3.82206	4.15599	3.86505	4.73566	4.75637	4.55096	4.95251	4.89918	4.89005	5.53189	5.91693	5.39122	5.38821	5.59682	5.60052	5.20452	6.65858	5.85309	100	1.13286	1.8106e-25	3.7979e-24	Yes	Yes
NDUFV2	4.26925	4.19489	4.19095	4.3924	5.02161	4.25244	4.76715	4.76716	5.12303	4.70631	5.13773	5.48943	5.38562	5.17076	5.38301	5.18137	5.39925	5.96042	5.43557	5.77164	100	1.13123	1.57429e-16	1.91667e-15	Yes	Yes
ATP5PD	4.18384	4.53322	4.77208	4.29559	4.38896	4.5671	4.45837	5.2564	4.99165	5.1497	4.88149	5.36098	5.34694	5.35426	5.07757	5.8448	5.7571	5.40467	5.46022	4.91505	100	1.12979	8.92611e-19	1.21409e-17	Yes	Yes
PCK1	3.60141	3.04529	3.31854	3.98656	3.55138	3.97791	3.80261	5.84076	3.85415	5.79548	5.09391	6.04758	5.44717	5.61463	5.42156	8.11113	6.42718	5.72972	6.1724	5.16063	100	1.12309	7.07934e-28	1.64335e-26	Yes	Yes
SND1	4.33979	4.19238	4.50806	4.59097	4.69608	4.91703	4.68898	4.92691	5.24379	4.9156	4.69292	5.38027	5.24138	5.456	5.14962	5.07556	5.46077	5.57827	5.52762	5.41801	100	1.12065	2.62214e-19	3.7115e-18	Yes	Yes
AGXT2	3.16379	3.84603	4.21063	4.49421	3.60414	4.3804	4.25851	5.13187	5.30405	5.02412	4.57846	5.48622	5.34241	5.78164	4.93212	5.59706	5.42258	6.77023	6.06926	6.60228	100	1.11256	4.30376e-54	4.40756e-52	Yes	Yes
RPL7A	4.4097	4.31857	4.36888	4.69158	4.71268	4.73738	4.61472	5.03842	5.06794	5.06398	4.83672	5.32641	4.90016	5.4108	5.13544	5.36846	5.17402	5.62745	5.61068	5.586	100	1.10974	8.08924e-16	9.32673e-15	Yes	Yes
ATP5PB	4.37258	4.19461	5.11435	4.61317	4.14715	4.79141	4.35546	5.65573	4.63976	5.41956	4.79601	5.37207	4.87296	5.16125	5.25282	6.0685	5.59771	4.8708	5.72301	4.98107	100	1.10084	4.92253e-15	5.2902e-14	Yes	Yes
ATP5F1C	4.11692	4.52167	4.59099	4.65973	4.18574	4.47497	4.27964	5.43739	4.85355	4.99942	4.81896	5.41069	5.21318	5.29652	5.51094	6.07335	5.73697	5.23578	5.69316	4.89044	100	1.08696	5.18096e-16	6.05372e-15	Yes	Yes
RPS4X	4.43877	4.3241	4.51982	4.71443	4.7799	5.0468	4.93505	4.76906	4.88954	4.92218	4.90086	5.12372	5.10007	5.4107	4.99895	4.96317	5.41609	5.62087	5.30963	5.81628	100	1.08495	5.94579e-15	6.31196e-14	Yes	Yes
SEC61A1	4.12657	4.34429	4.11776	4.99539	4.36352	5.15533	4.78538	4.32858	5.53397	5.04794	4.63804	4.83421	5.32108	5.30578	5.64297	5.38978	5.83573	5.04326	5.60473	5.58569	100	1.079	1.26668e-13	1.16068e-12	Yes	Yes
NDUFA13	4.73443	4.06343	4.28108	4.13219	4.11429	4.78864	4.94303	5.21908	4.65947	5.36382	5.02416	5.24997	5.51738	5.10737	5.63486	5.26787	5.36378	5.93297	5.60907	4.99311	100	1.07461	7.7781e-13	6.57362e-12	Yes	Yes
RPL27A	4.36796	4.11054	4.45663	4.41791	4.48043	5.05721	4.71952	4.9084	5.16008	5.17009	4.97731	5.4679	5.35161	5.23373	5.04487	5.07784	5.4195	5.18294	5.67955	5.71596	100	1.07167	1.69794e-14	1.67961e-13	Yes	Yes
NNT	4.53279	4.49787	4.86804	4.63084	4.36339	4.52388	4.28656	5.18481	4.42754	5.00388	4.76686	5.23306	5.24882	5.27004	5.10032	5.73809	5.67902	5.20977	5.75685	5.67759	100	1.06846	4.59851e-15	4.97268e-14	Yes	Yes
NDUFB3	4.48276	3.80082	4.71512	3.84382	4.51432	4.46462	4.27925	4.63268	5.0934	5.12353	4.36489	5.65542	6.18254	5.36143	5.04721	5.75842	5.75795	5.51336	5.60741	5.80107	100	1.06326	1.52669e-15	1.71482e-14	Yes	Yes
RPL13A	4.46242	4.15772	4.31993	4.48854	4.81703	4.68144	4.54607	4.93154	4.97226	4.99025	4.75115	5.44967	5.19286	5.34162	5.51086	4.92423	5.56438	5.74688	5.62929	5.52186	100	1.05605	1.45012e-13	1.31493e-12	Yes	Yes
RPL35	4.35986	3.94348	4.9289	4.42996	4.24122	5.11562	4.53061	4.45252	5.07615	5.3951	4.91345	5.1412	5.2363	5.3678	5.33256	5.57285	5.32065	5.45351	5.49206	5.69622	100	1.04998	2.41248e-15	2.65831e-14	Yes	Yes
ENO3	3.6634	3.1048	4.02023	2.96035	4.07255	4.68433	4.60665	4.57637	5.66974	6.09018	4.51352	5.23501	7.33272	6.56695	4.85017	6.28286	4.39343	6.4581	5.79855	5.12008	100	1.04557	9.01995e-14	8.39771e-13	Yes	Yes
ACACB	3.62745	4.05761	4.25933	4.4787	4.49214	4.85368	4.59946	5.15186	5.19172	4.91955	5.30966	5.16185	5.48894	5.28114	5.4526	5.50188	5.60683	5.60209	5.46166	5.50185	100	1.04455	7.25124e-20	1.06987e-18	Yes	Yes
EEF2	4.34052	4.25298	4.50311	4.62621	4.57232	5.03181	4.84002	5.2609	5.20989	5.12889	4.96043	5.17823	5.12477	5.18725	5.25434	5.13986	5.52367	5.2892	5.38272	5.1929	100	1.03822	2.88779e-14	2.80874e-13	Yes	Yes
RPL13	4.4118	4.29237	4.43049	4.63774	4.51365	4.74919	4.79339	4.67376	5.35399	4.98425	4.71869	5.33434	5.37212	5.44226	5.29479	5.03517	5.49767	5.36471	5.62199	5.47764	100	1.03104	2.4303e-16	2.9383e-15	Yes	Yes
MTDH	4.30367	4.03777	4.07463	4.60164	4.8451	4.59372	4.89833	4.62264	5.27167	5.09592	5.0418	5.53881	5.57958	5.55299	5.58539	5.0122	5.09004	5.57992	5.29503	5.37914	100	1.031	1.66184e-14	1.65329e-13	Yes	Yes
MMUT	4.04974	4.43372	4.70127	4.84663	4.64716	4.73777	4.39796	5.15615	4.98133	5.00239	5.18806	4.93879	5.41539	5.17655	4.94152	5.54784	5.1092	5.48841	5.79051	5.44964	100	1.02953	4.42627e-17	5.62492e-16	Yes	Yes
FGB	4.99952	3.66901	4.89772	3.7538	3.77465	5.65328	3.7406	4.43801	4.50039	5.1806	4.05824	4.86143	5.47592	5.4094	5.21311	5.62348	6.46988	6.31837	5.13514	6.82744	100	1.02438	1.42836e-14	1.43744e-13	Yes	Yes
YBX1	4.63762	4.16831	4.47426	4.39922	4.79266	4.97275	4.74466	4.70804	5.01535	4.94305	4.99825	5.40543	5.01242	5.28975	5.43277	5.05107	5.49542	5.45827	5.48995	5.51077	100	1.02056	1.33245e-13	1.21455e-12	Yes	Yes
C3	4.70779	3.68298	4.91837	4.359	3.93602	5.24533	4.14649	4.47696	5.11999	5.12242	4.64081	5.12443	5.32657	5.43674	5.32199	5.49843	5.88322	5.68942	5.26647	6.09659	100	1.01469	6.05573e-17	7.63988e-16	Yes	Yes
HYOU1	4.31363	3.97786	4.49298	4.60333	4.34521	5.07917	4.55638	4.77947	4.79378	5.17162	4.71286	5.44485	5.08284	5.4443	5.44608	5.79637	5.3606	5.57043	5.84944	5.17879	100	1.01295	1.863e-22	3.21136e-21	Yes	Yes
HP	3.9731	3.51645	3.15446	3.97223	3.73097	4.89942	4.22441	4.46988	4.68903	4.73989	5.22525	5.53582	5.5148	5.65465	5.91051	5.35346	6.30591	6.24275	5.72426	7.16275	100	1.01251	1.11265e-23	2.10557e-22	Yes	Yes
FGG	4.89359	3.74054	4.987	3.98284	4.2274	5.9636	3.95629	4.20899	4.50399	5.25013	4.12491	5.19797	5.37194	5.15961	5.27072	5.85485	5.84586	5.93902	5.04144	6.47933	100	1.01188	3.01061e-14	2.89584e-13	Yes	Yes
RPLP0	4.59907	4.202	4.27532	4.46588	4.68972	4.7712	4.69288	4.97454	5.01262	4.94204	4.88566	5.33676	4.95566	5.45075	5.10714	5.31734	5.76911	5.69483	5.57296	5.28453	100	1.01094	6.81572e-13	5.78837e-12	Yes	Yes
RPS27	4.30056	3.85071	3.97214	4.50197	4.98067	4.21642	4.49559	4.71554	4.90532	5.57619	4.32629	5.54869	5.14479	5.61087	5.42498	5.04444	5.31346	6.44281	5.90796	5.7206	100	0.998292	3.10281e-10	2.01567e-09	Yes	No
ECHDC2	3.63868	4.53057	4.46632	4.2004	3.98302	4.14005	4.45288	4.94087	5.10761	4.52698	5.30937	5.42091	5.50537	5.65197	5.34095	5.22917	5.63828	5.98397	6.07446	5.85816	100	0.992659	5.14261e-16	6.04951e-15	Yes	No
UQCRFS1	3.92271	4.1522	4.57889	4.47351	4.48986	4.18407	4.33719	5.06312	5.15321	5.06417	5.04132	5.92682	5.10778	5.45856	5.47481	5.66883	5.08027	5.5292	5.63341	5.66008	100	0.990994	1.4317e-21	2.28678e-20	Yes	No
ATP6	4.10802	3.61351	4.2625	4.58842	4.09139	4.77127	4.93667	4.93964	4.97311	4.92681	4.92134	5.82098	6.13879	4.63608	6.2077	5.77015	5.87583	5.24402	5.6676	4.50616	100	0.989514	1.95915e-08	1.0495e-07	Yes	No
RPL34	4.4385	4.07874	4.64824	4.50093	4.61127	5.02261	4.49389	5.09583	5.11011	5.22074	4.65201	5.44528	5.27278	5.43031	5.19175	5.08751	5.49167	5.32632	5.36141	5.52009	100	0.989241	1.13736e-11	8.68484e-11	Yes	No
PDIA5	4.51506	4.4568	4.38433	4.83444	3.91687	4.28472	4.18941	5.09457	5.13083	5.1883	5.44829	5.30346	5.50541	5.7266	5.56387	5.14048	5.19548	5.41253	5.05998	5.64856	100	0.988503	7.58815e-12	5.81981e-11	Yes	No
NDUFS2	4.37053	3.9994	4.5515	4.39482	4.70991	5.08498	4.11111	4.31952	5.57348	5.26264	4.74702	4.76426	5.64855	5.16108	5.55557	5.50924	5.49886	5.50797	6.16206	5.06748	100	0.981406	5.59058e-09	3.17042e-08	Yes	No
DAD1	4.34225	4.10723	4.4084	4.63453	4.86666	4.57769	4.87526	4.71018	5.19122	5.13928	4.79478	5.35451	5.27173	5.15191	5.76578	4.81272	5.40506	5.53315	5.80265	5.25503	100	0.974407	6.94385e-12	5.373e-11	Yes	No
TUFM	4.4961	4.60291	5.06653	4.52214	4.75568	4.7942	4.57476	5.11886	4.86711	4.75473	5.01769	5.16729	5.23859	5.11019	4.8739	5.54243	5.30504	5.14485	5.7808	5.26621	100	0.973637	2.27647e-13	2.02211e-12	Yes	No
RPS25	4.48482	4.17195	4.4687	4.65441	4.40262	4.80794	4.88731	4.6597	5.16122	5.03821	4.98759	5.56174	5.27466	5.38854	5.34526	5.22151	5.61388	5.20549	5.39718	5.26729	100	0.968615	8.33814e-13	6.94579e-12	Yes	No
ATP5MG	4.25757	4.31712	4.43604	4.4856	4.5428	4.96202	4.3096	5.51478	4.6215	4.93581	5.40938	5.67397	4.95309	5.25134	5.42738	5.72958	5.45863	5.05477	5.98282	4.6762	100	0.963835	3.7846e-12	3.0364e-11	Yes	No
RPL3	4.63221	4.13095	4.38886	4.51926	4.40383	5.10313	5.06364	5.05251	4.74753	5.11982	4.64997	5.04689	5.27106	5.04373	5.24354	5.03507	5.45605	5.90944	5.61086	5.57165	100	0.958573	1.54736e-12	1.26476e-11	Yes	No
RPL26	4.29222	4.24358	4.31907	4.58997	4.74449	4.69298	4.63797	4.82529	4.97124	5.15446	4.81699	5.50759	5.16985	5.275	5.20288	5.2293	5.08525	6.06273	5.53826	5.64086	100	0.955432	8.62494e-11	6.05485e-10	Yes	No
RPL11	4.79071	4.27045	4.4132	4.56985	4.44727	4.67233	4.78308	5.21547	4.92297	5.08728	4.54673	5.42052	5.26239	5.4996	5.1996	5.21371	5.69169	5.59625	5.07757	5.31932	100	0.954794	1.45368e-10	9.8095e-10	Yes	No
MRPL49	3.83527	4.40466	4.36063	4.67272	4.75335	4.74742	3.60698	5.10287	4.8059	4.5062	4.70498	5.11669	5.46586	5.41964	5.61851	6.88198	5.37071	5.15848	5.71965	5.7475	100	0.954047	6.19785e-07	2.83959e-06	Yes	No
SLC38A3	4.32871	3.26996	4.28073	3.9967	4.65821	4.99406	5.10637	5.30324	3.80774	4.65228	4.18427	5.39082	5.91528	6.67997	5.87594	5.45961	4.89011	6.13094	5.77156	5.30351	100	0.952287	1.42857e-10	9.71536e-10	Yes	No
SEC61B	4.45311	4.04047	4.5962	4.8712	4.1732	5.29368	4.86559	4.72706	4.82991	5.00431	5.11785	5.08953	5.58223	5.02647	5.4375	5.58525	5.26058	5.39057	5.41361	5.24168	100	0.951911	3.47623e-10	2.24986e-09	Yes	No
HSP90B1	5.02798	4.45219	4.64576	4.93788	4.66679	5.08233	4.90151	4.85841	4.55401	5.1109	4.92434	5.33152	4.75283	5.15345	5.19647	5.34411	5.43109	5.35633	5.07253	5.19956	100	0.951849	4.93324e-11	3.56381e-10	Yes	No
ARG1	3.6353	4.09068	3.49894	4.23717	3.63434	4.16804	5.37825	4.26613	5.53471	4.08363	5.55262	5.62877	5.53238	5.61798	6.05313	4.87146	5.59014	5.90852	6.63042	6.08739	100	0.95023	3.97166e-33	1.25721e-31	Yes	No
RPL12	4.48709	4.37084	4.48522	4.71565	4.5745	4.80008	4.6574	4.97363	5.30749	4.80473	5.05298	5.3832	5.03911	5.33418	5.10709	5.19281	4.98866	5.50332	5.66146	5.5606	100	0.949312	4.58508e-09	2.65203e-08	Yes	No
GLYCTK	3.91561	4.6073	4.78372	4.17632	4.94037	4.70213	4.32056	5.18429	4.79985	5.15009	5.12261	5.65902	5.25879	5.19725	5.13038	5.53078	5.47361	5.06025	5.44218	5.54488	100	0.947476	4.83667e-16	5.72832e-15	Yes	No
RPL10A	4.5979	4.07303	4.31982	4.77114	4.75623	4.72975	4.91022	4.99599	4.86282	5.09184	4.73077	5.29717	5.06226	5.20417	5.23907	5.30798	5.50023	5.87918	5.10651	5.56389	100	0.946334	5.25863e-14	5.00288e-13	Yes	No
MOGS	4.55025	4.33803	4.60843	5.0605	4.22631	4.99058	4.87543	4.8981	5.06708	4.92487	4.79173	5.34879	5.19035	5.19871	5.10718	4.95464	5.79113	5.39521	5.09431	5.58839	100	0.944944	6.80362e-17	8.46079e-16	Yes	No
RPS12	4.43054	4.16069	4.36602	4.04311	4.61041	5.15446	4.67089	5.23782	5.20372	5.12268	4.78941	5.26946	4.96236	5.81839	5.21633	5.23797	5.0725	5.21703	5.87363	5.54259	100	0.937869	2.15631e-08	1.14805e-07	Yes	No
RPS8	4.83089	4.2543	4.51921	4.55608	4.77516	4.96141	4.65693	5.00725	5.2469	5.17267	4.78958	5.29501	5.01143	5.17083	5.1699	4.83844	5.19366	5.59164	5.25566	5.70303	100	0.932359	1.44347e-10	9.7785e-10	Yes	No
EARS2	3.95139	4.9899	4.44577	4.2864	3.91207	4.59108	4.19449	5.21449	5.27377	4.90419	4.41349	5.87541	5.51272	6.01414	4.50444	5.84911	5.17793	5.56887	5.94894	5.37141	100	0.932042	1.22974e-07	6.03091e-07	Yes	No
SLC25A22	3.97533	4.21509	4.9297	4.92812	4.48295	3.9381	4.80289	4.92682	4.67225	4.80088	4.88653	5.76105	4.91779	5.24051	5.30222	6.13897	5.18921	5.28837	6.43795	5.16526	100	0.928888	1.04456e-13	9.67325e-13	Yes	No
CYP2B6	3.93813	4.22486	3.43927	4.50266	5.40011	5.43322	6.3172	4.50919	3.58929	6.06782	5.18264	4.26758	6.50551	3.84188	6.62728	4.73799	6.76693	4.2421	5.28669	5.11964	100	0.923778	3.59725e-08	1.86393e-07	Yes	No
UNC13C	4.14352	4.72766	4.96205	3.88336	4.35169	4.83794	4.14357	5.45431	5.11303	4.93481	4.67756	5.74553	4.95892	5.27164	5.47043	5.67334	5.50571	5.44833	5.56495	5.13165	100	0.921445	3.47454e-11	2.54167e-10	Yes	No
EEF1G	4.59525	4.22883	4.43344	4.71466	4.75238	4.73692	4.91023	4.67985	5.3388	4.81849	4.56087	5.32186	5.17836	5.41107	5.36424	5.2447	5.46673	5.56398	5.40531	5.27404	100	0.917515	5.15408e-13	4.47317e-12	Yes	No
PCCB	4.08746	4.45978	4.84631	4.53808	4.38774	4.80406	4.32548	5.20026	4.87542	5.10855	4.76591	5.78951	5.14348	4.98317	5.173	5.90548	5.41353	4.8302	5.97736	5.38522	100	0.917234	3.99781e-22	6.62874e-21	Yes	No
ALDH1B1	2.9277	4.0574	4.72858	5.09213	4.12098	4.8734	4.29526	4.95625	4.77519	4.995	5.55413	5.42788	5.69378	5.31584	5.61194	6.16974	5.95066	4.64023	5.76269	5.05124	100	0.911221	3.39704e-22	5.68678e-21	Yes	No
RPL7	4.33391	3.9418	4.27881	4.75117	4.43726	5.35539	4.73363	4.98286	5.6933	5.17319	4.56038	5.58093	5.36997	4.99301	4.92608	5.13273	5.56556	5.68077	5.0091	5.50013	100	0.907527	9.53662e-10	5.88768e-09	Yes	No
RACK1	4.57906	4.35937	4.69763	4.83425	4.36211	4.84021	4.79443	5.10546	5.25107	4.54645	4.83591	5.08703	5.26839	5.28152	5.51216	4.95233	5.28375	5.33802	5.35154	5.7193	100	0.905224	2.5918e-11	1.90393e-10	Yes	No
FBP1	3.9748	4.08359	4.33116	4.74385	4.44876	5.1849	5.00335	4.42911	4.88719	4.69429	5.16368	5.17113	5.27858	5.29745	5.46315	5.364	5.73284	5.32711	6.28467	5.1364	100	0.894887	6.6893e-11	4.7535e-10	Yes	No
NDUFA9	4.61132	4.14695	4.83773	4.76275	5.02628	4.6664	4.75952	4.84555	4.59038	4.42291	5.2578	5.46934	5.19158	4.94284	5.63382	5.22206	5.2494	5.78481	5.71714	4.86143	100	0.893813	2.83972e-07	1.34713e-06	Yes	No
VDAC1	4.22897	4.53314	4.98657	4.81424	4.683	4.78	4.7552	5.56724	4.71898	5.30641	4.54775	5.29725	4.96374	4.91685	5.22432	5.43201	5.27133	5.19968	5.66743	5.1059	100	0.890633	3.63885e-10	2.34638e-09	Yes	No
STT3B	4.11763	4.37578	4.51186	4.76492	4.97067	4.79252	4.93713	4.45209	4.76679	5.19524	4.70546	4.7363	5.23067	4.61763	5.34637	5.49403	5.79775	5.94654	5.71434	5.52629	100	0.88346	1.09025e-09	6.63683e-09	Yes	No
MTHFS	3.67204	4.43271	4.62085	4.93143	4.0118	4.85315	4.46578	5.54617	4.9066	5.16972	5.34898	5.44625	5.31476	5.71662	4.96125	5.44385	5.0018	5.20696	5.74923	5.20006	100	0.88086	1.92787e-09	1.14946e-08	Yes	No
EIF4A2	4.7889	4.20142	4.84137	4.71342	4.84939	4.98681	4.88234	4.92845	4.91677	4.96623	5.11039	5.10115	5.14988	5.10948	5.16684	5.22264	5.52232	5.25472	5.26234	5.02515	100	0.876322	9.94413e-11	6.9529e-10	Yes	No
SARDH	3.99003	4.65829	4.75961	4.58685	4.614	4.82244	5.08625	5.34865	4.6374	4.91486	5.24208	5.56881	5.26336	4.8891	4.77451	5.65534	5.32082	5.0374	5.32483	5.50536	100	0.869915	7.8473e-13	6.60007e-12	Yes	No
RPL15	4.60878	4.0274	4.4402	4.75717	4.43789	4.90724	4.81452	4.92394	4.6814	5.12484	4.98946	5.39268	5.34003	5.0623	5.6709	4.90298	5.49923	5.36994	5.15271	5.89638	100	0.868113	1.02768e-12	8.47956e-12	Yes	No
NDUFS8	4.58312	4.07029	4.53153	4.66631	3.88616	4.61323	4.60552	5.38709	4.96054	5.38674	5.38154	5.43388	5.32214	5.15448	5.58231	5.6699	4.84724	5.22555	5.19784	5.49459	100	0.867458	2.97906e-08	1.56221e-07	Yes	No
ECHDC1	3.81651	4.76031	4.43875	4.22672	4.18424	4.94755	4.31509	5.24496	4.85698	4.99304	5.32428	4.8318	5.12603	5.42223	5.3663	5.74402	5.39616	5.38302	6.07925	5.54274	100	0.8671	2.2651e-11	1.6781e-10	Yes	No
DARS1	4.85575	4.22559	4.50971	4.66661	4.6799	5.04255	4.87191	4.53627	5.24276	5.05386	4.90026	5.19921	5.24145	5.03646	5.41796	5.45786	5.61697	5.05559	4.99923	5.3901	100	0.862293	1.59313e-08	8.72212e-08	Yes	No
PCCA	4.11373	4.5168	4.86454	4.83005	4.76001	4.79051	4.3433	5.44356	4.78411	4.88185	4.89714	5.51152	4.92134	4.96357	5.52793	5.82579	5.36747	4.83198	5.74204	5.08274	100	0.860628	7.35071e-14	6.88042e-13	Yes	No
HPCAL1	4.78853	4.38595	4.3616	4.18942	3.99326	4.7134	4.82469	4.4066	5.14901	4.82729	4.99051	5.2853	5.24885	5.22723	4.8386	4.52258	5.92831	5.84327	6.3477	6.12789	100	0.857686	1.35194e-07	6.57468e-07	Yes	No
IMMT	4.46738	4.36687	5.30081	4.54807	4.62945	4.61061	5.06637	4.91989	4.60027	5.09577	5.04957	5.40845	4.80539	5.27411	5.58578	5.32421	5.42326	5.10123	5.1832	5.2393	100	0.85688	3.08053e-08	1.61057e-07	Yes	No
ATP5MK	4.13723	4.17889	4.87606	4.78557	4.11367	4.7436	4.11128	5.43356	5.26823	5.29378	4.44469	5.68151	5.40219	5.02403	4.70446	5.79223	5.63559	5.38954	5.99737	4.9865	100	0.855376	7.39508e-10	4.61464e-09	Yes	No
RPL17	4.39338	4.21382	4.31283	4.29106	4.7127	4.41181	4.57271	4.84772	5.54737	5.45079	4.32306	5.87394	5.24961	4.91448	5.78627	5.34869	4.92943	5.71954	5.55748	5.54331	100	0.85124	8.03048e-09	4.49552e-08	Yes	No
STAT3	4.88357	4.01956	4.22647	4.32222	4.60777	5.03932	4.52673	4.54685	4.70899	4.47205	4.97632	5.50747	5.41601	5.71608	5.85987	4.81229	5.10754	5.7011	5.65162	5.89817	100	0.844241	1.79614e-09	1.0783e-08	Yes	No
CLYBL	4.53936	4.47642	4.69549	4.70654	4.44704	4.55547	5.02602	4.84611	4.73793	4.85162	5.17919	5.12714	5.41702	5.59829	4.90126	5.30306	5.2492	5.22537	5.64485	5.4726	100	0.842432	4.44657e-11	3.22562e-10	Yes	No
RPS20	4.44843	4.04696	4.3172	4.64954	4.01745	4.92226	4.93489	4.91799	5.53225	5.11046	5.02583	5.1661	5.14102	5.21532	5.35705	5.03355	5.58625	5.61587	5.73868	5.22292	100	0.841226	5.11594e-10	3.26258e-09	Yes	No
ALCAM	4.36059	3.6492	4.09276	4.28337	4.29565	4.99156	5.09255	4.95401	4.79525	5.86938	5.34049	5.39335	5.61017	4.81943	5.2469	5.28294	5.56207	5.15239	5.47636	5.73159	100	0.836182	2.96822e-05	0.000109022	Yes	No
RPS15A	4.13687	4.10114	4.58064	4.95095	4.64069	4.70403	4.70508	5.2033	4.74367	5.12664	4.60306	5.05739	5.67134	4.82521	5.17318	5.03867	5.80589	5.43367	5.71201	5.78657	100	0.835372	1.42224e-10	9.71028e-10	Yes	No
GYS2	3.79437	4.15182	4.45524	4.92001	4.22697	5.09701	4.99448	5.18932	4.60988	5.15968	5.67088	5.26365	5.36978	5.24291	5.32707	5.38173	5.37461	4.757	5.57984	5.43375	100	0.834899	7.46969e-12	5.75431e-11	Yes	No
ACADVL	4.51692	4.48557	4.79623	4.86781	4.838	4.35663	4.88633	5.21735	4.83938	4.68293	5.03544	5.36136	5.31725	5.15409	4.98011	5.8162	5.77049	4.76059	5.59588	4.72145	100	0.834207	5.16431e-13	4.47317e-12	Yes	No
RPS10	4.40646	4.19878	4.34724	4.88073	4.36314	4.67575	4.75862	4.86812	5.00268	5.10287	4.36818	5.60889	5.31278	5.2589	5.80408	4.84882	5.64036	5.53575	5.73479	5.28307	100	0.829055	2.41255e-10	1.60315e-09	Yes	No
RPS13	4.35412	4.17344	4.49802	4.65355	4.61513	4.93857	4.62795	4.88927	5.12529	5.01534	4.82423	5.73991	5.42876	5.34901	5.17278	5.05662	5.56716	5.05384	5.36323	5.55379	100	0.823973	2.85807e-10	1.8777e-09	Yes	No
ATP5ME	3.7161	4.66982	4.2906	4.4357	4.79096	4.19183	4.30931	5.28599	4.71677	4.76116	5.1502	5.32786	5.24399	5.43204	5.65663	6.31761	5.81012	5.3354	5.8859	4.67202	100	0.813285	2.71769e-09	1.59309e-08	Yes	No
SERPINA3	4.34281	4.9856	4.25962	4.26326	3.69734	4.63882	3.88428	3.74806	5.73165	4.24971	5.06697	5.44186	5.1588	5.49862	5.8047	4.32267	6.59933	5.46834	6.05639	6.78116	100	0.808952	3.34924e-07	1.57595e-06	Yes	No
CALR	4.85145	4.46019	4.57075	4.88083	4.31473	5.32864	4.70649	4.92382	4.71569	5.10894	4.77146	5.37659	4.80123	5.2473	5.31426	5.29087	5.74839	5.17287	5.29687	5.11862	100	0.806953	4.3874e-11	3.19601e-10	Yes	No
RPS14	4.29017	3.97054	4.73116	4.90704	4.62413	4.64596	4.76509	4.60283	5.53105	4.89509	4.80229	5.62425	5.29998	5.23815	5.02822	4.97944	5.2008	5.57897	5.67156	5.61325	100	0.805623	6.06217e-09	3.41561e-08	Yes	No
ERGIC1	4.08048	4.38579	4.67208	4.81558	3.83542	4.96354	4.59618	4.88344	5.41292	4.97389	5.0101	5.75082	4.99653	4.97897	5.31182	5.0654	5.42885	5.20055	6.01194	5.6257	100	0.802502	1.42128e-09	8.59183e-09	Yes	No
RPS2	4.31131	4.57303	4.34425	4.86974	4.89453	5.06092	4.84708	4.82543	4.94215	5.11077	4.81729	5.00926	5.07391	5.11811	4.94331	5.01612	5.37535	5.61442	5.46589	5.78715	100	0.796573	3.32476e-07	1.56868e-06	Yes	No
ANXA4	4.62367	4.62431	4.40683	4.74302	4.42447	4.24633	4.86707	4.73988	4.8958	5.19258	4.71596	5.36602	5.27166	5.72053	5.37118	5.20624	5.30024	5.60895	5.36308	5.31219	100	0.793911	2.09877e-11	1.56152e-10	Yes	No
HSD17B11	4.27805	4.41702	3.91918	4.33429	4.67963	4.99308	4.06193	5.01882	5.13727	5.73159	5.3588	4.50481	5.9195	4.35285	6.09633	5.98799	6.04877	4.94145	4.89893	5.31972	100	0.788729	9.72572e-08	4.85171e-07	Yes	No
SLC25A4	4.5234	4.50003	4.57988	4.19705	4.36494	4.66727	4.62274	5.0995	5.16033	4.71994	4.52627	5.87856	5.21313	4.86158	5.20021	5.81406	5.62947	5.19976	6.46521	4.77667	100	0.785717	1.93743e-09	1.15122e-08	Yes	No
BHMT2	4.0048	4.19852	4.34502	3.99691	4.63502	4.78693	5.21327	4.61111	5.7734	4.80852	5.31826	5.28257	5.11302	5.46382	5.53732	5.18853	5.07732	5.61551	5.50353	5.52661	100	0.783158	8.72951e-09	4.85562e-08	Yes	No
EIF4A1	4.49537	4.01759	4.71959	4.70651	4.94421	4.76591	4.82117	4.94504	4.94312	5.38521	5.06715	4.8769	5.31311	5.16996	4.9981	5.25291	5.61526	5.24811	5.31581	5.39896	100	0.782957	1.73493e-08	9.40971e-08	Yes	No
LYPLA1	4.52386	4.75156	4.86705	4.55797	4.3872	4.70784	5.19195	5.14635	4.94352	5.08068	5.09163	5.37732	5.27888	4.92544	5.5299	5.12225	4.9569	5.27345	5.40323	4.88303	100	0.782508	1.05959e-07	5.27071e-07	Yes	No
RPL23A	4.57252	4.51762	4.51346	4.59647	4.36414	5.18404	5.06322	4.76617	5.16739	4.89884	4.6894	5.32658	5.34455	5.09076	5.14784	5.07546	5.39003	5.44818	5.41364	5.42965	100	0.781765	1.10322e-06	4.93756e-06	Yes	No
CYP51A1	4.17488	4.25367	3.88103	4.51491	4.13413	4.69579	4.18625	4.88962	4.69273	4.49087	5.33125	5.20278	5.51732	5.29027	5.752	5.19911	5.77411	5.44959	6.80811	5.76157	100	0.780356	5.71228e-16	6.63005e-15	Yes	No
FTL	2.45525	1.78783	2.74249	2.12131	5.07819	3.92918	4.11691	2.86707	7.1578	4.84835	4.48733	4.47998	7.00271	5.93799	7.23053	4.83441	6.92918	6.73004	8.11435	7.1491	100	0.776405	4.14789e-13	3.66573e-12	Yes	No
RPN2	4.43332	3.97674	4.71482	4.90625	4.34048	4.90608	4.79553	5.1144	4.969	4.91302	5.21729	5.23419	5.3396	4.97383	5.584	5.1446	5.50944	5.68672	4.86659	5.37408	100	0.776233	2.07029e-11	1.54694e-10	Yes	No
PGD	4.06409	4.52183	4.78289	4.8072	4.49942	5.13716	4.5333	5.38162	4.95453	4.93773	5.06593	4.94409	5.20273	5.10137	5.11542	5.31456	5.54236	5.37538	5.45441	5.264	100	0.767639	5.39808e-09	3.08133e-08	Yes	No
RPL38	4.48997	4.32404	4.48603	4.95636	4.5292	5.02133	4.84712	5.25175	4.97493	4.88742	4.79845	5.59086	4.71987	5.49311	4.9403	5.19439	5.62879	5.34048	5.38754	5.13805	100	0.766589	1.19321e-10	8.24355e-10	Yes	No
NDUFA12	4.85336	4.49601	4.88717	3.94076	4.37696	4.89928	4.50932	5.3752	5.07774	5.74332	4.82419	5.33146	5.1071	5.43455	5.16608	5.80675	4.73531	5.07038	4.95969	5.40539	100	0.765054	2.37697e-06	1.02433e-05	Yes	No
UQCRB	3.99423	4.26253	4.8653	4.48554	3.92401	4.74409	4.37407	4.73486	5.37993	4.7428	4.85054	5.86583	5.1207	5.35171	5.22158	5.92673	5.33941	5.47811	5.99346	5.34457	100	0.761514	5.52235e-12	4.3114e-11	Yes	No
ETFDH	4.23298	4.07066	5.03545	4.79181	4.41041	4.89879	4.63664	5.68925	4.99739	5.51109	4.88333	5.35727	5.29945	5.41976	5.2073	5.4371	5.4814	4.93366	5.2228	4.48347	100	0.761453	1.93833e-08	1.0419e-07	Yes	No
COX6B1	3.71458	4.27103	4.8812	4.42454	4.04063	5.10669	4.81008	5.02652	5.31017	4.95107	4.54484	5.65829	5.00588	5.02471	5.11732	5.99221	5.24877	5.7851	5.29744	5.78894	100	0.760284	2.64606e-07	1.25869e-06	Yes	No
ALDH8A1	3.99585	4.53732	4.19026	4.20731	4.83948	4.84422	4.48978	5.40326	5.02373	5.37115	5.57623	4.55385	5.03587	5.12387	5.49976	5.48221	5.08078	5.80492	5.44728	5.49286	100	0.757817	1.20282e-13	1.10799e-12	Yes	No
DIABLO	4.52763	4.11933	5.12866	4.29197	5.21478	4.42802	4.4843	4.53895	5.37433	4.51244	4.79922	5.44964	5.24237	5.15567	5.35429	5.18744	5.34099	5.65406	5.49619	5.69973	100	0.757788	2.68512e-06	1.1486e-05	Yes	No
IDI1	3.989	4.22184	4.11196	4.04178	4.33513	4.47993	5.01014	5.84599	4.28269	4.91623	5.13357	4.63209	4.65486	5.4554	5.4981	5.16675	5.39573	6.05817	6.77268	5.99796	100	0.752929	9.64681e-10	5.93467e-09	Yes	No
RPS18	4.76996	4.26073	4.74552	4.3775	4.70076	5.25347	5.05116	4.95229	5.07874	5.26992	4.42867	4.96271	4.95294	5.24212	4.94163	5.41474	5.23267	5.16441	5.54361	5.65646	100	0.745489	6.44835e-08	3.26354e-07	Yes	No
PLXNC1	4.17484	4.2347	4.70912	4.62118	4.6863	4.51591	4.47958	4.80561	5.3202	4.92869	5.15104	5.08505	5.01093	5.04236	5.53246	5.30566	5.34593	5.90695	5.36405	5.77943	100	0.743957	3.21804e-05	0.000117702	Yes	No
RPL14	4.16869	4.1033	4.48559	4.26263	4.90557	4.83027	4.35646	4.64475	5.12677	5.16742	4.83057	5.35592	5.41418	5.58398	5.06187	5.41306	5.63804	5.46987	5.64973	5.53135	100	0.742365	3.17839e-08	1.65676e-07	Yes	No
SLC25A1	4.309	4.20415	4.96941	4.27854	4.63453	4.60494	4.3505	5.26861	5.03761	5.21015	5.11953	5.26262	5.22255	5.27692	4.98626	6.00739	5.26549	4.91707	5.78723	5.2875	100	0.741757	1.20051e-11	9.12706e-11	Yes	No
TPM1	5.02444	4.64314	4.51826	4.45856	3.9933	4.18564	4.46891	4.83573	4.87531	3.99216	4.90018	5.46019	5.10976	4.95149	5.1358	5.59901	5.70299	6.54256	6.27074	5.33183	100	0.739727	8.19645e-07	3.71615e-06	Yes	No
TF	4.32009	4.38968	4.92148	4.75968	4.04683	5.61493	4.38507	5.08534	5.01475	5.13771	4.60987	5.3267	4.80138	4.91933	5.4904	5.41523	5.94427	5.35997	5.16632	5.29099	100	0.738588	1.16412e-10	8.07465e-10	Yes	No
UQCRQ	4.38395	4.16465	5.118	3.97294	4.21366	4.34887	3.99064	5.3924	5.10678	5.37608	4.79588	5.53625	5.37901	5.50926	5.48322	6.02453	4.89073	5.08945	6.05042	5.17324	100	0.733828	9.72173e-08	4.85171e-07	Yes	No
GCN1	4.44768	4.51261	4.69439	4.83159	5.25058	5.04961	4.65398	5.02082	5.0939	4.8106	4.83663	5.18912	4.99172	5.06184	5.39056	4.93386	5.30218	5.33551	5.44529	5.14752	100	0.733374	1.69551e-05	6.45927e-05	Yes	No
ATP5MF	4.17788	4.32084	4.79406	4.9445	4.39534	4.84141	4.50323	5.26645	5.09615	4.9412	4.80312	5.80647	4.84183	5.04291	5.52118	5.5227	6.15163	4.62571	5.42656	4.97684	100	0.729618	1.5275e-11	1.15625e-10	Yes	No
F9	4.24188	4.29385	4.28105	4.77955	4.42753	4.82196	4.89201	4.55772	5.19445	4.91787	5.15478	4.95598	4.9371	4.77867	4.75111	5.1724	5.62829	6.28718	6.09809	5.82853	100	0.729364	5.43148e-05	0.000190649	Yes	No
RARS1	4.61886	4.18505	4.95744	4.67586	4.97333	4.81957	5.14106	4.91811	4.81369	5.27289	4.9557	5.10711	5.30131	5.0272	5.27821	5.24999	5.35076	5.32193	4.85982	5.17213	100	0.725272	6.71114e-06	2.74274e-05	Yes	No
OGDH	4.50993	4.61463	5.0641	4.53768	4.90543	4.78057	4.80194	5.2334	4.82389	4.96674	4.97108	5.4809	4.89758	5.38191	4.94071	5.67149	5.30494	5.00203	5.11175	4.99929	100	0.720749	6.25884e-07	2.86001e-06	Yes	No
GPI	3.55932	4.04843	4.85868	4.38867	4.3752	5.42841	5.17796	5.23483	4.71763	4.86403	5.10061	5.41771	5.35988	4.87632	5.4973	5.81265	5.22555	5.09164	5.74865	5.21652	100	0.720622	3.60957e-08	1.86477e-07	Yes	No
MRPL12	4.33058	4.69877	4.44788	4.12576	4.87026	4.83451	4.22171	4.57532	5.07675	4.74628	4.62556	5.15846	5.96226	5.01883	5.18527	5.31008	5.44909	5.72642	6.05298	5.58324	100	0.720473	8.08181e-07	3.67374e-06	Yes	No
FABP1	4.01043	4.41446	4.54475	4.49058	4.30932	4.76334	5.36603	5.04758	5.16713	4.7468	5.03746	5.477	4.86863	5.53116	5.57736	4.90686	5.13217	5.61888	5.60607	5.38399	100	0.720134	1.89208e-13	1.68929e-12	Yes	No
PABPC1	4.78975	4.45925	4.48044	4.74693	4.95858	4.85558	4.70797	5.13139	5.32118	4.92666	4.99272	5.09973	4.9915	5.51817	5.02596	4.84396	5.31359	5.39013	5.38469	5.0618	100	0.720119	3.66204e-06	1.52892e-05	Yes	No
RPL4	4.47908	4.24509	4.40226	4.72743	4.74781	4.68837	4.53857	4.81285	5.02191	4.74775	5.02881	5.15897	5.08613	5.41988	5.16881	5.10841	5.59005	5.59506	5.78698	5.64577	100	0.718638	7.83403e-09	4.39969e-08	Yes	No
RPS28	4.1124	4.1728	5.00419	4.80245	3.96785	4.59294	5.14425	4.56095	5.39902	4.5554	5.01065	5.2416	5.5423	5.4695	5.18122	4.82402	5.46364	6.13521	5.27104	5.54856	100	0.718536	3.51512e-07	1.63643e-06	Yes	No
COA3	4.20974	4.99572	3.91821	4.22753	4.88702	4.47429	4.89121	5.3315	5.05655	5.82171	4.41419	4.46766	5.17093	4.94774	4.95308	5.97323	5.18276	6.19446	5.51953	5.36295	100	0.717603	3.60727e-07	1.67473e-06	Yes	No
SLC25A10	3.58126	4.30626	4.62372	4.66269	4.49033	4.60396	4.37038	5.26356	5.42681	5.12044	4.94268	6.09661	5.15863	5.03903	5.34821	6.0347	5.20901	5.12993	5.72787	4.86392	100	0.715703	5.08529e-11	3.65847e-10	Yes	No
RPL28	4.6378	3.93114	5.00967	4.48898	4.82996	4.93361	4.64431	5.19834	4.82139	5.67327	4.2554	5.45907	5.65496	5.08762	4.80126	5.2971	5.38166	5.2651	5.38579	5.24356	100	0.714736	1.66076e-08	9.03559e-08	Yes	No
PPA2	4.76232	4.60747	5.26344	4.48412	4.77218	4.58759	4.46048	5.24838	4.82864	5.04781	5.10996	4.99192	5.23945	5.12	4.95198	5.58971	4.94868	5.14799	5.57443	5.26348	100	0.712272	8.07602e-07	3.67374e-06	Yes	No
NSDHL	4.28569	3.67314	4.82841	4.57445	4.21226	4.99197	4.51053	5.3514	4.51076	5.08664	5.02096	4.96093	5.15911	5.72582	4.92442	5.51395	5.63903	5.50475	5.75634	5.76944	100	0.70621	2.94919e-12	2.38815e-11	Yes	No
HSD17B13	1.12437	4.14566	4.04669	4.96663	3.47375	5.70508	3.91883	4.99705	5.08061	4.55066	5.85227	5.28183	6.08829	4.53189	5.91233	5.82125	5.35381	5.81766	6.71397	6.61736	100	0.705474	1.97121e-23	3.61251e-22	Yes	No
LRRC59	4.59062	3.70651	4.41038	4.64575	4.84677	5.33137	5.00174	5.16582	4.97571	5.14497	4.4409	5.22259	5.25102	4.83263	5.45204	5.62985	5.7386	5.50798	5.03371	5.07102	100	0.70543	5.20005e-08	2.66273e-07	Yes	No
EEF1A1	4.92049	4.30886	5.15545	4.67776	4.92064	4.79215	5.2611	5.12486	4.90577	4.99909	4.65984	5.26333	4.92834	4.71148	5.20387	5.55767	5.15431	5.04468	5.30207	5.10823	100	0.703484	1.34469e-07	6.55774e-07	Yes	No
USP17L3	5.37921	4.26684	5.12187	4.41795	4.61478	4.58684	5.18192	4.79184	4.90408	4.91599	4.48178	4.89601	4.77457	5.34867	5.47844	4.3294	5.80048	5.37575	5.01468	6.31888	100	0.700151	3.08116e-06	1.30623e-05	Yes	No
CA2	4.43646	4.63026	4.29711	4.5445	4.20643	4.4996	5.49214	4.55719	5.40286	4.71182	5.35862	5.35663	5.33398	5.41562	5.49949	4.86176	4.72849	5.35812	5.86481	5.44413	100	0.699814	1.23579e-10	8.50402e-10	Yes	No
CYCS	3.84102	4.10121	4.3202	4.67559	4.29188	4.4734	5.37299	5.18646	5.05127	4.70713	4.99408	5.36984	5.40279	5.22147	5.30559	5.69754	5.56337	5.61898	5.44318	5.36202	100	0.699164	6.89263e-12	5.35717e-11	Yes	No
PYGL	4.44382	4.68521	4.8912	5.03194	4.43717	4.96448	5.14491	5.28072	4.59948	5.00449	5.44061	5.17756	4.95275	5.14367	5.0002	5.3336	4.90924	5.21492	5.35088	4.99316	100	0.69799	3.3457e-08	1.73876e-07	Yes	No
PDIA4	4.96267	4.51757	4.7163	5.12122	4.56382	5.03564	5.01394	4.80219	4.80119	5.20723	5.05939	5.37512	4.96209	5.01108	4.98523	5.27814	5.25768	5.02874	5.07474	5.22601	100	0.696928	1.63201e-06	7.15702e-06	Yes	No
TMED10	4.75747	4.51508	4.74757	4.71342	4.77538	4.79564	5.01581	4.65725	4.88362	5.31637	5.24574	5.33926	4.7931	5.01293	5.38694	5.07737	5.43936	5.34408	4.92543	5.25816	100	0.696851	1.71797e-06	7.4962e-06	Yes	No
RPS3A	4.70012	4.47696	4.27044	4.42907	4.71897	5.42486	4.80703	4.81941	4.82896	4.85224	5.01734	5.28537	5.15946	5.22933	5.35384	5.54137	5.12044	5.62973	5.33021	5.00485	100	0.696136	1.43166e-06	6.34231e-06	Yes	No
SERPINA1	4.60477	5.09332	4.58281	4.67135	4.5042	4.5547	4.32064	4.66202	5.04593	4.3791	4.00836	4.94431	4.30765	4.21659	6.90884	5.40527	5.21692	6.73117	4.04046	7.8016	100	0.688028	0.00576926	0.0141668	Yes	No
EIF4G1	4.31415	4.06904	4.57349	4.88425	5.11785	5.05584	5.02767	4.9501	5.28805	5.31475	4.66777	5.18678	5.1938	5.31103	4.93786	4.98377	5.28148	5.40911	5.19218	5.24103	100	0.685977	8.35734e-06	3.36808e-05	Yes	No
SLC25A11	3.83772	4.48065	4.64247	4.71989	4.57067	4.25463	4.16148	5.01324	5.02489	4.28186	5.29562	5.4386	5.19746	5.02354	5.52137	5.81331	5.69472	5.50672	6.4721	5.04903	100	0.685626	6.9179e-10	4.34804e-09	Yes	No
ANXA2	5.8238	4.52051	4.41416	4.01863	4.84141	4.03477	4.22551	4.46329	4.77385	4.30138	4.37152	4.56696	4.3716	5.03576	5.33444	4.99166	5.20268	6.80974	6.91496	6.98337	100	0.683198	1.17914e-05	4.64452e-05	Yes	No
ND4	4.02705	5.14389	4.20943	4.26722	4.07996	5.14736	3.87524	4.45957	5.12364	4.39954	6.22442	4.90224	5.982	4.83857	5.54678	5.20991	5.15426	5.51054	6.20506	5.69333	100	0.680351	0.000190385	0.000612681	Yes	No
EPRS1	4.52108	4.36643	4.76514	4.43258	5.15719	5.0089	4.94139	4.91538	4.9402	5.29586	4.9227	4.83842	5.43172	5.13544	5.59529	4.86939	5.35573	5.6019	5.12208	4.78315	100	0.679493	1.2797e-05	4.99541e-05	Yes	No
PDIA6	4.88886	4.65552	4.4516	5.23157	4.45263	4.86044	4.82695	4.93044	4.76682	4.82446	5.08587	5.25111	4.75347	5.22338	5.21985	5.20485	5.50174	5.38267	5.29725	5.19053	100	0.671341	1.40669e-07	6.80293e-07	Yes	No
OGDHL	3.98923	4.48003	4.49848	5.08763	4.86003	4.38479	4.84519	5.37157	5.23848	5.02422	5.27579	5.43241	4.70931	5.48107	5.13481	5.36445	4.90916	5.09152	5.75496	5.06686	100	0.668706	8.98381e-05	0.000306083	Yes	No
SSR3	4.24899	3.65531	3.64925	4.86238	5.13884	4.59756	4.98894	4.61442	5.59391	5.21174	4.64084	5.12066	4.90317	5.50645	5.25126	5.6037	5.33336	5.42781	6.18219	5.4692	100	0.668352	9.30995e-06	3.70907e-05	Yes	No
RPLP2	4.54104	4.15627	4.48206	5.27884	4.79387	4.95708	4.93388	4.96574	5.27108	4.60638	4.86388	5.70249	5.03752	5.0936	5.41436	4.84281	4.86078	5.54248	5.37212	5.28373	100	0.668095	3.15839e-06	1.33465e-05	Yes	No
PRKAA1	4.31587	4.67673	4.29645	4.73443	5.12793	5.00226	5.34297	4.7609	5.08539	4.70984	5.31511	5.18383	4.88571	5.15208	5.20827	4.85066	5.09684	5.4129	5.21662	5.62522	100	0.667758	3.81449e-06	1.5812e-05	Yes	No
SDHB	4.23925	4.41322	4.9205	4.60957	5.08468	4.62776	4.46577	5.21967	5.02972	5.23048	4.91979	5.37431	5.37179	5.02441	5.21246	5.51363	5.35632	5.02132	5.54732	4.81803	100	0.667681	8.65358e-09	4.82881e-08	Yes	No
RPL29	4.52118	4.27485	4.47582	4.80218	4.73057	5.11771	4.95135	5.00778	5.39353	5.06028	4.72306	5.28339	4.67585	5.07403	5.10441	5.05991	4.75278	5.32713	5.93556	5.72862	100	0.665253	1.57535e-05	6.06789e-05	Yes	No
EIF3K	5.19456	4.37359	4.62824	4.1949	4.27429	5.316	5.13007	4.19955	5.09084	4.86773	4.83662	5.28141	5.18574	4.81545	5.28864	5.8078	5.09352	5.37189	4.78373	6.26542	100	0.663852	0.000192053	0.000616909	Yes	No
UQCRC2	4.28931	4.40865	4.92661	4.38033	4.67969	4.79526	3.91284	5.44438	5.16463	4.81365	5.05429	5.63676	4.96024	5.01166	5.29092	5.97006	4.97356	5.44825	5.66179	5.17712	100	0.657077	4.22217e-08	2.17479e-07	Yes	No
TIMM8B	4.14915	4.08877	4.8621	4.73696	4.50382	5.06596	3.82856	4.53773	5.69434	4.62408	4.97008	5.14182	5.69997	5.40008	4.85573	5.48887	5.60316	5.41807	5.98962	5.34114	100	0.655669	0.000226463	0.00072079	Yes	No
CPT1A	4.36589	4.11693	4.80842	4.89987	4.73548	4.40487	4.60984	5.25298	4.90677	5.26077	4.76597	5.69703	4.79153	5.12391	5.4806	6.14891	5.62304	5.07625	5.34998	4.58095	100	0.653228	1.12627e-07	5.5548e-07	Yes	No
NDUFA8	4.09425	4.2202	4.83714	4.48203	4.8668	4.9103	4.27873	4.6976	5.3819	5.02037	4.63113	4.85158	5.70102	5.57186	5.17578	5.39422	5.40086	5.93623	4.97637	5.57165	100	0.649872	3.93871e-05	0.000140231	Yes	No
PCBP2	4.52263	4.46508	4.91069	4.6494	4.67463	4.92779	4.43928	4.72503	5.32056	4.96283	5.08304	5.13793	4.94595	5.38524	5.64094	5.44524	5.05467	5.41933	5.09667	5.19306	100	0.648368	1.67544e-05	6.41085e-05	Yes	No
MYH9	4.88148	4.62031	4.76926	4.31488	4.7865	4.86435	4.90608	4.81974	5.07086	4.9456	4.62803	5.26498	5.05756	5.28431	5.19096	5.24929	5.42108	5.38324	5.33342	5.20805	100	0.647814	6.09293e-08	3.10169e-07	Yes	No
MRPS23	4.93191	4.85491	3.94009	4.62157	4.65739	4.6736	3.74123	4.30321	5.55244	5.14754	4.92989	4.84436	5.5515	4.41198	5.35583	5.90682	5.77847	6.234	4.86144	5.70183	100	0.644095	0.000685196	0.00200155	Yes	No
EIF5	4.74467	5.0425	4.24781	4.23558	5.1919	4.97822	5.87262	5.12819	4.69256	5.31532	4.49365	5.08214	4.93488	5.00225	4.91959	5.44452	5.36676	4.69126	5.46693	5.14866	100	0.642054	3.43589e-05	0.000123848	Yes	No
C4A	4.48533	4.36829	4.65073	4.62584	3.90141	5.27682	4.28202	4.4939	5.14101	4.57699	4.87327	5.41448	4.85192	5.39176	5.21883	5.49018	6.03422	5.68314	5.45962	5.78025	100	0.64037	5.29208e-11	3.78938e-10	Yes	No
PRKAG1	4.53758	4.24811	4.6228	4.85048	4.93122	4.6718	5.17977	4.98124	5.25977	4.66787	5.49933	4.89516	5.09085	5.0736	5.34646	5.1109	5.51736	5.06091	5.19348	5.26133	100	0.640366	3.69266e-05	0.000132555	Yes	No
ASL	4.58766	4.88217	4.56454	4.7314	4.66462	5.05197	4.89082	5.28661	4.75267	5.19069	5.3638	5.1193	5.16727	4.82634	5.36068	5.08453	5.03849	4.90223	5.38039	5.15381	100	0.639196	1.3607e-07	6.59881e-07	Yes	No
CYP2A6	3.66421	3.44854	3.82029	5.46043	4.26463	5.40412	5.18532	4.72019	4.16259	6.00185	4.92561	4.49318	6.07829	4.59633	6.00734	6.20486	5.97022	5.23008	4.96565	5.39627	100	0.636849	7.17005e-10	4.49031e-09	Yes	No
RPL8	4.84675	3.77696	4.732	5.00767	4.55768	4.71921	5.12032	5.1316	5.17019	5.18828	4.6632	5.36066	5.07902	5.36338	4.88173	5.04787	5.34946	5.48601	5.29595	5.22206	100	0.63458	8.43841e-08	4.23379e-07	Yes	No
ATP5F1D	4.21133	4.16467	4.86701	4.84189	4.64134	5.00743	4.93544	5.50034	4.71651	5.10408	4.92084	5.01675	5.08525	5.1395	5.49788	4.88993	5.30127	5.96705	5.21596	4.97553	100	0.632788	1.61411e-05	6.20344e-05	Yes	No
ERLIN2	4.65244	4.95279	4.50367	5.09896	4.94615	4.83249	4.49799	4.50539	5.19232	4.8598	5.31248	5.1431	4.94164	4.97012	4.91197	5.30125	5.17416	5.20077	5.06529	5.93722	100	0.627981	2.30966e-05	8.629e-05	Yes	No
SPTBN2	4.77976	4.41061	4.99429	4.84063	4.92123	4.24819	4.59306	4.70244	5.17186	4.97349	4.88488	5.3099	4.84836	5.49398	4.9772	5.35301	5.45155	6.09092	5.09705	4.85761	100	0.627078	4.17598e-05	0.000148073	Yes	No
SDHA	4.37013	4.48562	5.25136	4.95495	4.72995	4.96835	4.59798	5.44527	4.48673	5.30575	4.54867	5.2121	5.20146	4.95046	5.60944	5.35156	5.68537	4.8329	5.16854	4.84341	100	0.625664	1.78189e-06	7.75565e-06	Yes	No
UGP2	4.27983	4.4338	4.65723	4.8006	4.46113	5.0148	5.75515	4.76445	4.69123	5.15072	5.28983	5.06315	5.72872	4.9874	5.26792	4.86721	5.41122	4.91015	5.25434	5.21113	100	0.625664	4.22902e-09	2.45424e-08	Yes	No
GATM	4.30333	4.38304	5.06121	4.4757	3.95079	4.77269	4.67152	4.95101	4.83809	4.67443	5.04673	5.00727	5.07097	5.82361	4.93976	4.68399	4.62873	6.01206	6.15685	6.54823	100	0.618631	2.30166e-06	9.94342e-06	Yes	No
ALDH4A1	4.84813	4.61709	5.03618	4.64742	4.64442	4.55598	4.63617	5.02995	4.90936	4.57615	4.87264	5.42461	5.12417	5.4059	5.08986	5.13228	5.22276	5.23675	5.71467	5.27552	100	0.61825	8.90119e-07	4.01476e-06	Yes	No
CALD1	4.94955	5.11902	4.33685	4.40012	4.99133	4.61216	5.49292	4.84694	4.9223	4.95526	4.88197	5.24668	5.1568	5.05819	4.82792	5.19518	5.14075	5.08621	5.30922	5.47063	100	0.614813	6.39166e-05	0.000222113	Yes	No
EIF3L	4.78437	4.74094	4.88788	4.84961	4.57029	5.49399	4.78156	4.96083	4.71299	4.9373	4.80309	4.66182	5.12011	4.8646	5.12694	5.27062	5.36727	5.48572	4.93072	5.64933	100	0.612382	0.000480277	0.0014367	Yes	No
TARS1	4.53216	4.42933	4.72776	4.45552	4.87437	4.96966	4.78262	5.40508	5.17331	4.94084	5.01077	5.04949	5.19204	4.70276	5.2876	5.72546	5.21834	5.5354	5.02431	4.96317	100	0.611916	3.26616e-05	0.000119052	Yes	No
RPS24	4.45754	3.94846	4.51053	4.51973	4.06775	5.20624	4.86622	5.13273	4.91123	4.87626	4.57372	5.50932	4.81134	5.62502	5.59412	4.92655	5.82325	5.98359	5.42037	5.23602	100	0.611055	2.99591e-07	1.41736e-06	Yes	No
ACOT12	4.07078	4.48618	4.56342	4.4162	4.67518	4.9682	5.64969	5.22847	4.72243	4.24714	5.049	5.31913	5.25383	4.66312	5.5764	5.05236	6.42695	4.89394	5.58479	5.15281	100	0.610996	9.09402e-05	0.000309232	Yes	No
SLC25A20	4.02702	4.46076	5.1376	4.82513	4.96713	4.81007	4.93336	5.36469	4.68783	5.29932	4.98699	5.62658	4.97279	4.721	4.75531	5.73542	5.53677	4.80285	5.36945	4.97993	100	0.60874	1.59534e-06	7.01385e-06	Yes	No
KRT8	5.24917	3.79743	4.92728	4.5262	4.7964	4.35288	5.20906	4.48966	5.20973	4.64798	4.82063	5.49991	5.01091	5.97375	5.50763	4.53522	5.10233	5.45288	5.22106	5.66989	100	0.606877	4.68893e-09	2.70312e-08	Yes	No
ADSS1	2.33565	3.84315	5.00187	4.68649	3.13368	5.79869	3.4122	4.03373	6.25078	5.03439	4.85718	5.4622	5.58176	6.13838	6.40107	4.8609	5.97397	5.33426	5.77835	6.08129	100	0.60546	0.00105218	0.00297377	Yes	No
CYC1	4.08473	4.39528	4.71967	5.04192	4.66468	4.68958	4.69669	5.31151	5.28316	5.12114	4.66658	5.56762	5.27396	5.43395	5.05136	5.48884	5.0692	5.01991	5.58174	4.83849	100	0.604107	4.45234e-06	1.83685e-05	Yes	No
NDUFA2	4.48847	4.53805	4.49922	4.04325	4.33551	4.02809	4.71117	4.37659	5.04715	5.41178	5.15975	5.75397	6.64747	6.05149	4.8993	4.9958	4.91813	5.47023	5.58912	5.03545	100	0.602787	0.00011844	0.00039427	Yes	No
QARS1	4.46725	4.43973	3.92485	5.13584	4.5892	5.13966	4.91148	4.67787	4.77399	4.76267	5.14116	5.32897	5.28492	5.29224	5.53478	5.49744	5.29618	5.24339	5.47519	5.0832	100	0.601381	0.000172978	0.00056396	Yes	No
RPS7	4.74911	4.42265	4.52891	4.952	4.30987	4.94393	4.85935	5.0074	4.87187	4.95598	4.84917	5.59639	5.07658	5.09712	5.13545	5.02119	5.49087	5.64278	5.13238	5.357	100	0.60065	5.28263e-06	2.17425e-05	Yes	No
DNAJA3	4.30308	4.70576	4.83999	5.03271	4.55844	4.82951	4.77006	4.90907	4.64205	4.83008	4.6994	5.4091	5.10595	5.40161	5.67291	5.04861	5.47658	5.21929	5.71688	4.82893	100	0.599962	0.000629054	0.0018531	Yes	No
RPS19	4.65824	4.6468	4.47137	5.09249	4.63918	4.60239	5.01487	5.07993	4.79706	5.14374	4.62162	5.25168	5.22709	5.18075	5.41059	4.54229	5.1497	5.70741	5.21936	5.54343	100	0.597577	1.89274e-05	7.16362e-05	Yes	No
RPS23	4.56909	4.29139	4.68391	4.67418	4.92691	4.72664	5.08927	4.8394	4.98958	5.21793	4.57191	5.1399	4.96959	4.70244	5.08372	5.65378	5.51293	5.2941	5.61757	5.44574	100	0.595285	6.61464e-05	0.000229404	Yes	No
HSD17B2	4.06578	4.23848	4.97128	4.67997	4.39224	5.09819	5.35748	5.33457	3.87295	5.34534	4.9769	5.62124	4.8551	4.27847	5.49166	5.16186	6.10299	5.46535	5.20056	5.48958	100	0.59516	1.69186e-05	6.45927e-05	Yes	No
ABCB7	4.22364	4.12688	4.84854	4.81019	4.68233	4.86858	4.40962	4.79382	5.15874	4.90225	5.10536	4.81528	4.82063	5.47096	5.28805	6.27625	5.50965	6.14946	5.27505	4.46474	100	0.593246	0.000602704	0.00178758	Yes	No
RPL23	4.87764	4.73777	4.93642	4.44452	4.70364	4.55553	5.23478	5.35242	4.95902	5.4243	5.01544	4.86018	4.64358	5.20749	5.15584	5.22836	5.02672	5.3144	5.24865	5.0733	100	0.589186	3.20268e-05	0.000117387	Yes	No
UQCRC1	4.2309	5.00955	4.39501	4.86174	3.97356	4.72146	4.68442	4.98273	5.17135	4.73968	5.1252	5.4282	5.46719	5.49294	5.08418	5.53571	5.18066	5.29602	5.42952	5.18997	100	0.588814	3.8123e-05	0.000136288	Yes	No
SERBP1	4.77071	4.32215	5.03194	4.48689	4.96802	5.04785	4.55485	5.21936	4.6626	5.55439	4.83903	4.66708	5.41367	4.78236	4.81491	5.64478	5.52615	4.91574	5.44741	5.33011	100	0.586154	6.70252e-05	0.00023199	Yes	No
FKBP11	4.84899	4.16903	3.99215	4.7952	4.94822	4.29943	4.96217	4.76416	4.60416	4.12138	4.51724	5.48444	4.77736	5.41191	6.25459	5.0575	6.33309	5.96279	5.11228	5.58391	100	0.585363	3.71385e-05	0.000133041	Yes	No
COQ9	4.16445	4.16047	4.93316	4.50289	5.18196	4.64695	4.66483	5.57645	5.13416	4.99822	4.96229	4.78452	4.97248	5.48992	4.9846	5.61671	5.35201	5.17468	5.88769	4.81155	100	0.576811	1.14859e-05	4.53447e-05	Yes	No
YWHAZ	5.25236	4.65693	4.98988	4.83573	5.093	5.06032	5.00095	4.92414	4.69415	5.1221	4.69536	4.83232	5.06628	4.98738	5.06488	5.27577	4.76045	4.95692	5.26104	5.47005	100	0.574029	0.000110349	0.000369457	Yes	No
PDIA3	4.99902	4.81231	4.80414	5.11273	4.6348	5.00255	4.91482	4.88157	4.76469	5.068	4.95285	5.28935	4.72832	4.98599	5.03863	5.12222	5.24302	5.32329	5.16997	5.15173	100	0.572503	7.4859e-05	0.000258078	Yes	No
KRT18	5.04848	4.08628	4.942	4.58432	4.83262	4.38582	5.14591	4.34993	5.23432	4.5147	4.8266	5.39761	5.17748	5.90559	5.48367	4.59149	5.01631	5.45173	5.33101	5.69415	100	0.571807	3.09668e-10	2.01567e-09	Yes	No
ATP1B1	4.55522	4.41528	4.53151	4.5267	4.8267	4.81625	4.71155	4.90664	5.1331	5.18742	4.80046	5.04482	5.20501	5.87465	4.21832	5.53668	5.03786	6.15486	5.60269	4.91428	100	0.569071	3.32118e-05	0.000120462	Yes	No
SHTN1	4.61339	4.80429	4.52281	4.33127	4.67914	5.60279	4.59816	4.4979	5.11809	4.89604	4.73264	4.81709	5.29565	5.3101	5.70668	5.19107	5.10925	5.74297	5.19687	5.23383	100	0.564803	0.00195383	0.00532334	Yes	No
FAM120A	4.7312	4.9525	4.8731	4.64297	4.4084	5.32685	4.91153	4.82344	4.99439	5.06046	4.41469	4.63664	5.07769	5.32757	5.28181	5.00248	5.55446	5.57924	5.08772	5.31288	100	0.56424	0.00167834	0.00461609	Yes	No
PDCD4	4.19851	3.93685	4.00573	4.65037	4.48858	4.55142	4.76717	4.15122	5.68992	5.7415	5.16867	5.59821	5.03402	5.80285	5.67737	4.56132	5.41653	6.35962	4.5266	5.67353	100	0.563482	0.000307748	0.000956767	Yes	No
MLEC	5.11017	4.40228	4.58714	4.94677	4.9508	4.82412	4.97622	4.65007	4.8198	5.14256	5.13622	5.04706	5.08791	5.26186	5.22059	4.95977	5.3473	5.12413	5.0845	5.32073	100	0.562475	1.67068e-05	6.40672e-05	Yes	No
MYH14	4.42401	4.30654	5.06994	4.70788	4.3014	5.25219	5.25451	5.1273	5.40801	4.72432	5.00047	5.00625	4.85294	5.15216	5.17428	5.51942	5.16118	5.12331	5.14148	5.29242	100	0.562071	0.000276143	0.000863134	Yes	No
LPA	3.85098	4.34861	5.66523	3.5331	4.46306	4.99332	3.81661	4.20178	5.36941	4.16057	5.34211	5.94097	4.37709	6.30463	4.97112	5.09349	6.058	6.00134	5.84076	5.66781	100	0.561571	3.24918e-06	1.36969e-05	Yes	No
SFXN5	4.08148	4.45346	4.91737	4.38157	4.89795	5.03966	5.20807	4.96454	4.86398	4.78006	4.91739	5.01604	5.61219	4.98613	5.61363	5.73424	5.69803	5.01769	5.37718	4.43936	100	0.561496	0.00017642	0.000573035	Yes	No
EBP	4.11181	4.94881	4.68219	4.60302	3.95048	5.25386	4.40115	4.91002	5.41417	4.43968	4.8858	4.35746	5.98741	4.67711	5.67508	5.00792	5.23368	5.26612	6.04609	6.14811	100	0.557943	1.91234e-05	7.22208e-05	Yes	No
LRRC47	4.74088	4.50205	4.83818	4.91211	4.80137	4.8001	4.74465	4.94053	5.23792	4.83775	5.1289	4.76859	5.07589	5.33447	5.3432	5.17102	5.29	5.37743	4.81402	5.34094	100	0.55646	0.000471587	0.00141314	Yes	No
SERPING1	4.81769	4.88802	4.91627	4.6174	3.79237	5.28994	4.39077	4.20601	5.04777	5.35879	5.23948	5.38108	4.78951	4.88787	5.31937	5.61724	5.60474	4.90524	5.58066	5.3498	100	0.555706	3.36379e-05	0.000121754	Yes	No
RPL9	4.32542	4.34704	4.18427	4.49356	4.81875	4.97333	4.33323	5.13697	5.83851	4.84236	5.11928	5.36113	4.58543	5.24922	5.16834	5.07326	5.64667	5.56888	5.66597	5.26838	100	0.553972	0.000120591	0.000400667	Yes	No
RPL27	4.77793	4.15296	4.57859	4.55712	4.5973	5.39323	5.14662	5.03433	4.76728	5.19123	4.66403	5.47533	5.02281	4.84355	4.79223	5.22436	5.61567	5.3468	5.04807	5.77058	100	0.552939	2.3432e-05	8.73156e-05	Yes	No
CHCHD3	4.56886	4.68942	5.18819	4.69492	4.28073	4.88664	4.83968	4.85919	4.89428	5.21756	4.42191	5.14942	5.44804	5.48805	5.01168	4.97622	5.39576	5.30364	5.54595	5.13986	100	0.552839	8.00069e-05	0.000274556	Yes	No
TANGO2	4.13803	3.8922	4.16515	4.29956	4.33426	5.19731	4.67343	5.20544	4.29044	4.61979	5.17592	4.74495	5.68156	5.69374	5.07919	5.60087	5.19615	5.47347	6.65312	5.88543	100	0.551519	8.46626e-11	5.96752e-10	Yes	No
OCIAD1	4.3868	4.58963	4.9081	4.86681	5.3469	4.86946	4.80396	5.36925	5.00794	4.96734	4.7134	5.22501	4.93205	4.88936	4.90641	5.49228	5.43936	5.07387	5.43309	4.779	100	0.551321	0.000311474	0.000966625	Yes	No
GGCX	4.31212	4.00615	4.51353	4.8631	4.58926	4.82836	4.99983	4.88107	5.02093	4.65418	5.1469	5.02313	4.66218	5.30462	5.84566	4.94492	5.71079	5.96614	5.35155	5.37556	100	0.54391	0.000175952	0.000572585	Yes	No
MAIP1	4.25211	4.36499	4.68497	4.33971	5.00749	5.12437	5.10233	5.23012	5.39414	4.90339	4.95755	5.41574	4.70423	5.2834	5.26222	5.3287	5.2812	5.81407	5.37057	4.17869	100	0.543408	0.00343669	0.00894361	Yes	No
FTH1	2.55524	2.76065	3.12247	2.70365	4.57858	4.87546	4.5785	3.25407	6.65031	5.71888	5.90589	4.7458	7.64132	6.10955	6.58924	4.83873	6.51287	5.19916	5.87375	5.78587	100	0.543408	3.84619e-09	2.23954e-08	Yes	No
ATP13A1	4.38551	4.39192	4.87249	4.30957	4.67112	5.17413	4.95626	4.78513	5.6848	4.88849	4.80255	5.24739	4.84297	5.65964	5.52033	5.50624	5.04625	5.21762	5.13211	4.90547	100	0.541513	0.00358688	0.0092378	Yes	No
SEC16A	4.20373	4.22688	4.19044	4.5236	6.02556	4.79476	5.3769	4.3484	5.5983	5.23016	4.48987	4.97607	5.42975	4.40172	5.32316	5.19589	5.50112	5.15186	5.57437	5.43744	100	0.539452	0.00500876	0.0124313	Yes	No
MAGT1	4.7534	4.13813	4.44145	4.71295	4.47078	5.06236	5.31628	5.30664	5.17616	5.18681	4.50095	5.23614	5.18183	5.23677	5.10103	4.96667	5.70111	5.45863	4.98311	5.06879	100	0.539152	0.000134984	0.000445935	Yes	No
ABCB4	3.6253	4.49667	4.25919	3.98451	5.18199	5.3882	4.91075	4.53604	5.46821	4.73285	4.71024	5.45535	5.70376	4.90312	6.17573	5.27941	5.91696	4.87937	5.13537	5.25699	100	0.538987	0.0119827	0.0270582	Yes	No
CFB	4.4966	4.90635	4.61025	4.33957	3.99361	4.77623	4.21107	3.89119	5.52031	5.05453	4.86666	5.70555	5.34009	5.74769	5.31003	5.28035	5.90082	5.53617	4.6888	5.82412	100	0.5377	4.65202e-05	0.000164283	Yes	No
CBS	4.291	5.03005	4.5023	4.94394	4.50732	5.04987	5.10733	5.02798	4.62699	5.5794	5.67213	4.8846	5.50398	3.99414	5.22685	5.7256	4.90938	5.35733	5.2	4.85982	100	0.536879	5.94304e-06	2.43455e-05	Yes	No
BPNT1	4.46535	4.39792	4.77477	4.56297	4.82869	4.9561	5.07658	5.52885	4.53849	4.93111	4.52878	5.36184	4.72063	5.17368	5.70358	5.38512	5.27843	5.33358	4.88241	5.57113	100	0.536027	0.00116875	0.00328192	Yes	No
GFPT1	4.46119	4.48568	4.54976	4.78104	4.91476	4.60287	5.39739	4.96583	5.06257	4.87265	5.2623	5.05398	5.75395	4.51781	5.29199	5.07254	5.26928	4.96251	5.00666	5.71524	100	0.532197	0.000366527	0.00111952	Yes	No
AK4	4.41731	4.63896	5.28673	4.66935	4.7797	5.0583	4.60411	5.13665	4.81095	4.94865	4.88261	5.06633	5.23817	4.97399	4.82574	5.21521	5.07069	4.91634	5.80594	5.65427	100	0.530635	1.19129e-07	5.85888e-07	Yes	No
FECH	3.97916	4.32071	5.13357	4.69374	5.56716	5.04706	4.53246	5.2075	4.94445	4.95728	5.13534	4.99649	5.30908	4.927	5.09842	5.55747	6.08938	5.16089	4.66428	4.67856	100	0.528435	0.000317073	0.000978767	Yes	No
PDLIM5	4.16617	4.18273	4.43408	4.48671	4.74745	4.81887	5.4125	4.92639	5.10098	5.36219	5.30517	5.82992	5.27796	5.75126	4.86461	5.10497	5.4851	5.4803	4.39667	4.86598	100	0.52652	0.000179133	0.000579684	Yes	No
SEC24D	4.43405	4.09367	4.26356	4.70196	5.0595	5.50152	5.04479	4.77246	5.52123	4.83041	4.97127	4.81474	5.05409	4.78538	5.71578	4.92355	5.21368	5.54047	5.46991	5.28799	100	0.520125	0.00164148	0.00452187	Yes	No
MYL12B	4.42408	4.7622	4.69702	4.4824	4.35866	5.19152	5.10064	4.68358	5.27487	4.92031	4.62346	5.54837	5.09116	5.58759	4.86463	5.31784	5.104	5.61853	5.47742	4.87171	100	0.515069	0.000316411	0.000978456	Yes	No
ACAD9	4.2369	4.80311	5.32912	4.67672	4.60484	4.38317	4.59302	5.04838	5.40594	4.75057	4.96172	5.33588	5.54214	4.6532	4.95891	5.55278	5.24113	4.60701	5.77515	5.54031	100	0.514067	0.000262895	0.000827667	Yes	No
ELAVL1	4.47381	4.77964	4.54145	5.20893	4.17543	4.76923	4.03588	4.58176	5.49805	4.12863	4.56583	5.42722	5.03699	6.12671	5.79857	4.88411	5.34001	5.59393	5.18832	5.84549	100	0.511652	0.00303029	0.00798145	Yes	No
C4BPA	5.34227	4.04618	4.74052	4.17742	3.87515	5.17965	4.30384	4.27976	5.0416	5.09376	4.99004	5.39176	5.73254	4.70857	6.05805	4.85523	5.87883	4.83283	5.09335	6.37864	100	0.510863	0.000166686	0.00054549	Yes	No
MTCH2	4.40861	4.58536	5.00424	4.86349	4.6568	4.78572	4.74807	5.50485	5.1705	5.15124	4.94898	5.59728	5.30107	5.08098	4.64433	5.36051	5.26264	4.75848	5.5447	4.62214	100	0.510654	0.000948574	0.00271623	Yes	No
PLPBP	3.82235	5.34779	5.24974	4.27524	4.76175	4.8668	4.968	5.15819	4.85669	4.12756	5.3816	4.99057	5.57321	4.57429	4.84155	5.64525	5.17816	5.59905	5.34429	5.43789	100	0.510628	0.00227655	0.00616403	Yes	No
NMT1	4.52908	4.23394	3.68201	4.44212	4.55896	5.32122	5.4225	4.25012	4.99813	4.95884	4.78232	4.71237	4.71615	5.61416	5.28005	4.48528	6.32196	6.53046	5.73761	5.42272	100	0.510515	0.000617858	0.0018263	Yes	No
MYL6	4.87816	4.89616	4.78137	4.59657	4.46264	4.90943	4.95978	4.77973	5.18219	5.10799	4.79884	5.11718	4.95796	5.29712	4.98817	4.92503	5.24474	5.57889	5.30801	5.23005	100	0.510002	0.000286754	0.000894694	Yes	No
CHID1	4.34192	4.83929	4.89416	4.65459	4.49057	4.9489	4.83408	4.08439	4.32135	5.05334	4.72998	5.23896	5.59161	5.80738	5.34639	5.39545	4.85319	5.30498	5.80254	5.46692	100	0.50939	0.00101237	0.00287996	Yes	No
PGAM5	3.95639	4.092	5.15258	4.70482	4.99363	5.19939	4.921	5.38594	5.31001	5.00345	5.00884	5.07944	5.14587	4.84938	5.25074	5.70534	5.10117	4.89244	5.48613	4.76144	100	0.506968	0.000220029	0.000701594	Yes	No
SRP68	4.67535	4.35464	4.71091	4.60382	5.35659	4.77894	5.50625	4.47359	5.08223	4.20864	5.20882	4.61511	5.4834	5.15288	5.55891	5.14402	5.11711	5.47659	5.49394	4.99823	100	0.505557	0.00952204	0.022045	Yes	No
SEC23IP	4.26855	4.46225	4.48134	4.47169	4.42777	5.36051	4.72796	5.03332	5.45838	5.00275	4.6733	5.26871	5.50688	4.85174	5.23886	4.7317	5.05899	5.81966	5.5767	5.57894	100	0.50553	0.00365808	0.00939338	Yes	No
HSPA9	4.52421	4.94954	4.95761	4.67963	4.7273	4.99926	4.54387	5.44507	4.96919	4.90893	4.96512	5.09826	5.10724	4.82105	5.10719	5.30543	5.25012	5.05966	5.56136	5.01995	100	0.503879	3.46835e-05	0.00012476	Yes	No
PTRHD1	5.20417	4.41871	5.06217	4.83037	4.57858	5.18208	4.51911	5.63329	4.51157	5.1658	4.50392	5.33544	4.8045	4.76306	4.57009	5.34727	4.55052	5.81676	5.28629	5.91631	100	0.499854	0.000330589	0.00101688	Yes	No
MGST3	4.97298	5.12971	4.99081	4.4809	4.59415	4.77263	4.05083	5.56657	4.62088	4.5467	5.29244	5.2902	5.01546	4.72859	4.81622	6.00046	5.22754	5.29281	5.47166	5.13845	100	0.498388	0.000273245	0.000857151	Yes	No
FXYD1	4.60476	3.46155	5.38433	5.05402	5.40298	4.54699	5.11832	5.13829	4.74522	5.33858	4.84989	4.65637	5.32895	4.81005	5.2821	5.36105	5.03791	5.62047	5.09652	5.16167	100	0.497482	0.000995025	0.0028399	Yes	No
CP	4.14509	4.7667	4.66168	4.74944	4.70414	4.98741	4.58861	4.58125	4.84229	5.19173	4.69168	5.02723	4.96583	5.34024	5.45844	6.03218	6.12228	5.13116	4.80545	5.20716	100	0.497414	8.47175e-05	0.000289202	Yes	No
RMDN3	4.15762	4.24884	5.16473	5.45447	4.93243	4.92307	4.94519	5.37465	4.88112	5.07313	4.67123	5.00646	5.14047	5.43873	5.10615	5.27343	5.66739	4.69273	5.03523	4.81294	100	0.497232	0.00301725	0.00798121	Yes	No
C5	4.98911	5.06939	4.38586	4.24441	5.33437	4.50785	4.1317	5.12831	5.3568	4.81921	4.31045	5.54404	5.25239	5.10627	5.18692	5.73068	5.3056	4.96207	5.12952	5.50504	100	0.494953	0.0115369	0.0261534	Yes	No
AIMP1	4.14275	4.451	4.15729	5.53293	4.41555	4.58482	5.14311	5.0759	5.67208	4.65077	4.76365	4.9697	4.97484	4.77379	5.5844	5.08873	5.60617	6.07545	4.93976	5.39732	100	0.491758	0.000646564	0.00189506	Yes	No
PGM3	4.04308	4.35994	4.414	5.12867	5.11017	4.65175	5.56979	5.30841	4.97486	5.45686	5.40525	5.16048	4.54031	5.40285	5.45509	5.02228	4.73815	5.04355	5.06781	5.14671	100	0.48871	0.000758948	0.00220589	Yes	No
RPS11	4.79201	4.07664	5.09822	4.34844	4.72178	4.8288	5.17426	5.25774	5.1892	5.26487	4.58437	5.31132	5.41294	5.24296	5.00586	5.01771	5.25709	5.20259	4.98121	5.232	100	0.487904	0.000371254	0.00113197	Yes	No
HMGCS1	4.37284	4.26778	4.30422	4.41267	4.82792	4.89051	4.22105	5.86916	3.79873	4.63452	5.12001	4.26216	5.01466	5.5849	4.89522	5.73198	4.33142	5.81844	7.10936	6.53246	100	0.487422	1.51547e-06	6.69653e-06	Yes	No
PTGES2	4.53293	4.83963	3.62355	4.35473	4.63967	5.23071	5.33846	5.27724	5.44422	4.33703	5.03087	5.09501	4.56196	5.02205	4.8616	4.91982	5.40738	6.67557	5.44046	5.36712	100	0.485833	0.0132172	0.0295774	Yes	No
COPB1	4.68979	4.13996	4.78719	4.63812	4.67539	5.25126	4.92117	4.90602	5.29617	4.74233	5.38492	5.54751	4.45435	5.02393	5.16702	5.29013	5.52818	4.88138	5.46843	5.20675	100	0.483615	0.00387323	0.00988754	Yes	No
ABCB11	4.42072	4.63858	4.34338	3.81404	4.52881	5.07059	5.4402	5.00429	4.9437	4.71094	5.32231	5.88621	4.33475	5.18384	5.3198	5.94736	5.87793	5.41182	5.26922	4.53152	100	0.476496	0.00670618	0.0161934	Yes	No
NUCB1	4.78342	4.73292	4.93436	4.9288	4.43973	4.59875	4.73239	4.67817	5.43596	5.00409	5.12014	5.222	4.65137	4.86163	5.16384	4.98541	5.3592	5.23927	5.16055	5.968	100	0.473137	0.00501251	0.0124313	Yes	No
PLG	4.98453	4.60715	4.9976	4.44229	4.74672	5.19235	5.1617	4.38572	5.16451	5.13949	4.55978	4.43783	5.24271	4.47435	4.73383	5.21555	5.56636	6.09525	4.78564	6.06663	100	0.471136	0.00297953	0.00789553	Yes	No
ARCN1	4.65719	4.36719	4.89697	4.58363	4.75064	4.91709	4.91234	4.96581	5.08137	4.90782	4.99471	5.17797	5.0965	5.09217	5.3138	5.18432	5.48817	5.34273	5.08922	5.18035	100	0.470447	0.00389762	0.00993523	Yes	No
COPE	4.32441	4.54361	4.97844	5.07992	5.03318	4.78072	4.49516	4.84431	5.20297	4.47169	4.88887	5.52753	4.71252	5.68941	5.39765	5.21025	5.76077	4.82085	4.8601	5.37764	100	0.468232	0.00178649	0.00488269	Yes	No
SLC39A14	3.95596	3.89561	4.78478	4.54696	5.26067	4.87394	5.23614	5.32914	5.40401	5.51963	5.0239	4.99515	4.75283	4.52651	6.38893	5.04538	4.71097	6.02266	4.97142	4.75542	100	0.466395	0.0041042	0.0103707	Yes	No
UAP1	4.29051	4.25996	5.0551	5.26955	4.24797	5.22279	4.92963	5.01919	5.02991	5.34544	4.90179	5.1871	5.59084	4.44767	5.80709	4.75647	5.48337	5.03912	5.02297	5.09353	100	0.465435	0.00689234	0.0166199	Yes	No
ERLIN1	4.48531	4.88689	4.48183	4.56707	5.11099	5.134	4.45545	4.98347	5.14689	5.05468	5.04938	5.50956	4.90193	4.96851	5.38482	5.22864	5.28845	4.88064	5.15125	5.33021	100	0.465333	0.00361533	0.00929732	Yes	No
COQ5	4.45708	4.38939	4.98206	4.78111	5.05655	4.51232	4.48017	5.18223	5.47674	4.47629	5.10703	4.98792	5.0223	5.23423	5.30237	5.37323	5.31324	5.75289	5.50935	4.60351	100	0.465293	0.00302103	0.00798121	Yes	No
RPL31	4.26075	4.0357	4.00024	4.73057	5.50291	4.75096	4.41671	4.94049	5.47916	4.87024	4.9691	5.41771	4.76574	5.19479	5.17693	5.05682	5.69443	5.53854	5.80652	5.39168	100	0.46431	0.00125482	0.00351228	Yes	No
NIPSNAP3A	4.44834	4.47822	5.04819	4.59199	4.21997	4.89146	5.07748	4.20472	5.30665	4.66571	4.9472	4.75984	5.11156	5.2265	4.6437	5.79342	5.6495	5.72346	5.94639	5.26569	100	0.459297	0.000851899	0.00245963	Yes	No
ACAD8	4.61379	4.79184	5.05896	4.67527	4.41092	5.03215	4.8291	4.54323	5.45573	4.20323	4.84791	5.32644	5.32221	5.27444	4.54791	5.7728	5.11508	5.60057	5.36115	5.21726	100	0.458441	0.00402392	0.0101974	Yes	No
ABHD10	4.54792	5.01107	4.9628	4.67993	4.36859	4.72475	4.87632	5.43314	5.10425	4.90451	5.46912	5.25637	5.19905	4.79664	5.15829	5.08752	4.89965	4.88905	5.25425	5.37677	100	0.457623	0.00615936	0.0149978	Yes	No
IVD	4.34455	4.63955	5.14221	5.2536	4.76098	4.5596	4.78947	4.8655	4.92516	4.94849	4.94103	5.17581	5.12669	5.38287	4.93181	5.13226	5.25184	5.33399	5.65655	4.83804	100	0.457527	0.0011175	0.00314307	Yes	No
POLDIP2	4.36829	4.78674	4.70487	5.20175	4.18828	5.12792	4.7774	5.22106	4.78866	4.81243	4.97566	5.27761	4.965	5.14206	5.31084	5.31134	5.34487	5.103	5.53762	5.05461	100	0.456996	0.00176018	0.00481837	Yes	No
DPYS	4.28355	4.63838	4.95436	4.92035	4.3195	5.07546	5.50998	5.37177	4.72621	5.26182	5.27429	5.03373	5.2552	5.13199	5.1407	5.01783	5.12892	5.13453	5.05412	4.76732	100	0.456478	6.8215e-05	0.000235639	Yes	No
ERP44	4.84162	4.92773	5.00001	4.98875	4.44716	4.8942	4.73557	4.63787	4.93759	5.09141	5.20894	5.40258	4.91645	5.21391	5.3153	5.09598	5.26641	5.26723	4.72387	5.08742	100	0.452053	0.00303737	0.007988	Yes	No
SHFL	4.7243	4.21174	4.92308	5.32526	4.50814	5.12628	4.65264	5.09094	4.69112	5.4444	4.49274	5.6934	5.10655	4.87379	4.83697	5.44812	4.78125	5.68569	4.98015	5.40345	100	0.450969	0.00751277	0.017942	Yes	No
UFD1	4.39013	4.06908	4.95898	4.7585	5.37936	4.88675	5.08774	4.30858	5.3187	4.11965	5.09055	4.60034	5.15888	4.97122	5.87008	5.07445	5.38375	4.70006	5.5823	6.29091	100	0.45093	0.0279335	0.0576894	No	No
VDAC2	4.64501	4.71603	5.11779	4.48344	4.78301	4.89879	4.53849	5.23932	4.75319	5.34082	4.95895	5.47303	5.02657	5.20069	5.04134	5.39291	5.00963	5.01637	5.50113	4.86349	100	0.450779	0.000572301	0.00170321	Yes	No
IARS1	4.90334	3.83664	4.92965	4.93464	4.7321	5.13278	4.81092	4.87032	4.87118	4.77101	4.4763	5.24876	5.53	5.38495	5.20521	4.93709	5.59243	5.32555	5.33415	5.17298	100	0.450535	0.00230665	0.00620691	Yes	No
HPGD	3.40633	4.63513	3.9664	4.47603	4.01409	4.69353	4.6068	5.47033	5.23406	4.60548	6.31368	5.31726	5.56835	5.43636	5.68842	6.20274	3.8369	4.87093	6.69339	4.96379	100	0.445771	3.59631e-06	1.50728e-05	Yes	No
DYNLRB1	4.66593	4.96532	4.2376	4.43818	4.38225	4.31949	4.85903	4.8256	5.54598	4.87915	5.03675	5.20652	5.84682	5.3081	5.29584	5.06131	5.52303	4.98895	4.90054	5.71361	100	0.443676	0.00943923	0.0219116	Yes	No
FAHD2A	4.0705	4.29072	5.04488	4.82033	4.51754	5.1067	4.8143	5.68989	5.2289	5.66909	4.89766	5.20023	4.90863	5.45386	4.72467	5.31313	4.97111	5.16924	5.11026	4.99837	100	0.443591	0.00040916	0.00124319	Yes	No
STEAP3	4.41124	4.07567	5.05611	4.56883	4.73605	4.81234	5.23985	4.73913	4.83335	5.55959	4.73278	5.398	4.88877	5.65094	4.82294	5.74982	5.30076	5.39089	5.30676	4.72617	100	0.442894	0.000842809	0.00243743	Yes	No
EEA1	4.81508	4.25708	4.58787	4.43815	5.73042	4.76136	4.98158	5.20794	5.30884	5.16372	4.89432	4.71757	5.23708	4.79378	5.19601	5.15506	4.65278	5.48612	5.21963	5.39561	100	0.44203	0.0153266	0.0337768	Yes	No
DDX6	4.87385	4.32678	4.85231	5.05222	4.7187	4.59077	5.06205	5.14141	4.98221	4.47871	4.89115	5.44931	4.72533	5.30624	4.92663	5.00442	5.12801	5.20903	6.11375	5.16713	100	0.440806	0.0144421	0.032153	Yes	No
VPS26B	4.27131	4.3377	5.3929	5.5817	4.60027	4.62395	4.71828	4.85118	5.02161	5.23919	4.53728	4.65578	5.74804	4.49493	5.6189	4.3443	5.2227	5.36771	5.58104	5.79123	100	0.43672	0.0151335	0.0333934	Yes	No
DDX1	4.58355	4.91538	4.51765	4.84004	4.91484	5.02018	4.29894	4.6282	5.31811	5.10203	4.74954	4.69028	5.05776	5.66818	5.36654	4.97053	5.31845	5.45751	5.01986	5.56242	100	0.434421	0.00664754	0.0160741	Yes	No
PLEC	4.65386	4.16467	5.15756	4.71741	5.05396	4.96261	5.29238	5.16376	4.9891	5.09959	4.94124	5.34848	5.04883	5.54118	5.00907	5.00668	5.19677	4.99423	4.78053	4.87809	100	0.434021	0.00395227	0.0100598	Yes	No
NAXD	4.17557	4.5133	4.45203	4.21025	4.52618	5.05098	5.6646	5.00216	6.14461	4.91968	5.10359	4.67425	5.31225	4.72502	5.0229	5.50793	5.49914	5.2396	5.44478	4.81118	100	0.433925	0.00915287	0.0213322	Yes	No
EIF3G	5.18015	4.48649	5.10711	3.81557	4.93716	5.0049	4.63307	4.76848	5.41458	5.10368	5.23812	5.10781	4.88342	5.31712	4.92131	5.14157	5.25252	4.80422	5.57617	5.30656	100	0.43225	0.0202996	0.0433107	Yes	No
SEC11A	4.79035	5.05566	4.80994	4.69404	4.29977	4.96806	4.90342	4.7458	4.96341	4.80491	5.09814	5.31619	5.07572	4.89358	5.24107	4.88988	5.14269	5.48338	5.16499	5.65896	100	0.429953	0.00411506	0.0103831	Yes	No
GNE	4.24318	4.40771	4.33589	5.16679	5.37188	4.78293	4.75984	4.87307	5.05541	4.23997	5.87291	5.40121	5.1149	4.56364	4.9317	5.38707	4.92658	5.38543	5.47776	5.70213	100	0.429659	0.00732446	0.0175646	Yes	No
EMILIN1	4.76552	5.00784	3.61478	4.4058	4.99758	4.28272	5.72479	4.72213	4.49975	4.04514	6.20566	5.24145	5.79892	5.69285	4.14224	4.7475	4.58577	6.07172	5.37524	6.07262	100	0.427153	0.027682	0.0572379	No	No
HAO2	4.8725	4.47522	3.90455	4.66427	5.83522	3.56529	4.98076	4.71271	4.91725	4.62333	5.17977	5.51348	5.79815	5.08342	5.58603	5.16353	4.41286	5.09541	5.89188	5.72438	100	0.426559	0.00322811	0.00843866	Yes	No
PIK3AP1	4.43327	3.91951	5.30741	5.23652	4.48904	5.09498	5.25699	4.931	5.22892	4.97293	5.18838	5.08634	5.0762	4.9532	5.11488	5.62503	4.96797	4.98942	5.14376	4.98424	100	0.425688	0.0486278	0.0928301	No	No
HGD	4.7079	4.77457	3.97925	4.69411	4.89545	4.83305	5.03036	5.41558	5.25623	5.16988	5.55006	4.96544	5.43459	5.0707	4.9371	5.24695	5.0955	4.88306	5.19046	4.86976	100	0.425516	0.00231767	0.00622696	Yes	No
PKP2	4.70075	4.4499	4.8414	4.22267	4.57225	5.24596	5.16014	4.77756	4.9495	5.07487	4.74975	5.52163	5.10306	5.16214	5.51175	5.46072	4.6904	5.89441	4.76688	5.14428	100	0.424933	0.0051402	0.0127299	Yes	No
PHB2	4.52094	4.62783	5.25444	4.72755	4.837	4.73571	4.81645	5.19358	5.07945	4.94858	4.98871	5.38841	5.13746	5.17576	4.86493	5.5551	5.3456	4.63855	5.31588	4.84807	100	0.424399	0.000612181	0.0018126	Yes	No
SORBS1	4.53083	5.34106	4.39842	4.72133	4.42291	4.80609	4.62968	4.63007	4.97723	5.56079	5.33198	6.21232	4.73684	5.67095	4.86155	5.05719	4.88098	5.33668	4.77546	5.11764	100	0.422085	0.00842818	0.0200184	Yes	No
DIAPH1	4.77499	4.82063	4.53389	4.66972	5.22052	4.48818	5.31854	5.07908	5.16017	4.68931	4.96173	5.77326	4.7286	5.20025	4.98199	5.16039	5.23094	5.20921	5.15454	4.84407	100	0.421714	0.00483669	0.012064	Yes	No
CYP27A1	4.77762	4.70108	5.35069	4.82133	4.94465	4.7344	4.93109	4.87672	4.86174	5.03244	4.84444	4.89967	5.48509	4.81795	5.07012	5.21465	5.67282	4.40233	5.61567	4.94549	100	0.416236	0.00335239	0.0087373	Yes	No
ANXA6	4.71222	4.65322	4.96804	4.58806	4.88288	4.9816	4.7058	5.16524	5.00551	5.01525	4.48187	5.35572	4.95987	5.44095	5.111	5.31592	4.80571	5.70743	5.26582	4.87789	100	0.415892	0.00228433	0.00617551	Yes	No
DCTN1	4.56264	4.68469	4.47304	5.31891	4.86792	5.0254	5.07645	4.812	4.66974	5.33935	5.05771	4.60225	5.04882	5.76852	4.91395	5.05512	5.29078	5.11137	5.00568	5.31565	100	0.411362	0.0222069	0.0472066	Yes	No
AIMP2	4.46043	4.39949	4.74492	5.0135	4.91206	5.59369	4.7179	4.1736	5.04609	5.79534	4.85908	4.91978	5.15183	5.26791	5.65962	4.90205	5.43646	4.56658	5.13028	5.24938	100	0.410121	0.00780322	0.0185847	Yes	No
DDX3X	4.94435	4.60213	4.94912	4.47115	4.45189	4.78918	4.88684	5.18177	4.89092	5.05488	4.83762	5.09606	5.05875	5.15102	5.13518	5.19709	5.52829	5.44153	5.1776	5.15463	100	0.410055	0.00748263	0.0178946	Yes	No
AKAP1	4.62384	5.14716	4.93664	4.58626	4.93048	4.78939	4.32711	5.06944	5.23558	4.35383	4.37482	4.9207	5.05112	5.43778	4.82881	5.34509	5.18793	6.80885	4.95533	5.08983	100	0.409897	0.0289076	0.0591399	No	No
ETF1	4.89377	4.56074	4.78357	4.87938	5.19565	4.95582	4.72331	4.88939	5.05843	4.83936	4.97893	5.33948	4.41588	4.95278	5.18498	5.06537	5.43121	5.26861	5.34605	5.23728	100	0.409027	0.0138392	0.0308503	Yes	No
EZR	4.8969	4.68675	4.79083	5.08834	5.11073	5.17651	5.02795	5.05561	4.67741	5.12875	4.53009	5.06499	5.12451	5.0026	5.13135	4.87339	5.53903	5.02572	4.97466	5.09387	100	0.408683	0.00528013	0.0130393	Yes	No
SCLY	4.02575	4.58821	5.03169	5.20349	4.89424	4.64572	4.3866	5.01752	5.18132	3.76881	5.04321	4.76845	5.10304	5.84484	5.79736	4.22945	5.05192	5.9203	5.55466	5.94343	100	0.40823	0.0133823	0.0299084	Yes	No
PABPC4	4.78653	4.38676	5.011	4.74603	4.7551	5.13517	4.83295	4.8945	5.20726	4.77022	4.75693	5.1009	5.33001	5.30216	5.36371	4.84998	5.26001	5.13323	5.23402	5.14352	100	0.406728	0.00967435	0.0223383	Yes	No
ACSF3	4.32748	4.50741	5.66753	4.47613	4.96785	5.00425	4.16308	5.58481	5.01894	5.12324	5.23676	4.86204	4.87763	4.77165	4.95529	5.50768	5.21273	5.19691	5.19518	5.34341	100	0.405472	0.00882601	0.0206455	Yes	No
DMGDH	4.22022	5.14085	5.29174	4.78152	4.54192	4.87995	5.11253	5.41569	4.72744	4.913	4.83714	5.08956	5.51829	4.82138	4.99532	5.13516	4.65236	5.0708	5.63883	5.21632	100	0.402157	9.68936e-05	0.000327557	Yes	No
PRKAR1A	4.60809	4.93144	4.59692	5.3714	4.55461	4.74192	5.41008	4.34085	4.80092	5.06638	4.79198	4.80755	5.68194	4.82815	4.94689	5.18851	5.75731	5.25319	4.97529	5.3466	100	0.401855	0.022667	0.0480088	Yes	No
EIF3D	4.78717	4.52427	4.24955	4.64862	5.38713	5.11062	4.77984	4.83455	5.36055	5.12884	4.88379	4.86773	4.91227	5.13481	4.85999	4.9589	5.78797	5.69614	4.9741	5.11314	100	0.400112	0.0284981	0.0586469	No	No
SEC23A	4.81461	4.10643	5.09204	4.53167	4.51839	5.11399	5.24062	5.17561	5.2628	4.87901	4.9903	5.24257	5.06778	4.78453	5.6264	5.10962	5.06653	5.12075	5.07241	5.18394	100	0.400066	0.00655046	0.0158835	Yes	No
EIF5B	4.53983	4.90899	4.78755	4.30144	5.67014	5.68537	4.42733	5.17011	4.49379	5.16847	4.53731	5.14213	4.70294	4.83012	4.96649	4.91267	5.61375	6.35685	4.8287	4.95601	100	0.398558	0.0745146	0.134018	No	No
ATP1A1	4.86709	4.47795	4.75714	4.32925	4.91275	4.89283	5.10655	4.97564	5.15311	5.45431	4.6875	5.05572	5.18628	5.58988	4.91664	5.22201	4.92849	5.5811	5.15374	4.75202	100	0.397151	0.00354202	0.00916014	Yes	No
SPCS2	4.54195	5.06468	4.73865	4.63397	4.83048	4.88432	5.14393	4.76344	5.19648	5.35538	4.81398	4.90838	5.50472	4.4291	4.95745	5.16243	5.45052	4.78014	5.42053	5.41947	100	0.39617	0.00581759	0.0142654	Yes	No
FAU	4.21337	4.4163	4.55616	4.36544	4.37162	4.13958	5.52169	4.24772	6.04518	5.01096	5.06141	5.70092	4.66611	5.79612	5.53571	4.28411	5.9462	5.78617	5.08829	5.24692	100	0.395697	0.00487953	0.0121535	Yes	No
SYNJ2BP	4.9686	4.44552	4.08708	4.03272	5.6594	4.59997	5.24814	5.21854	4.6284	4.38878	5.18581	4.99017	4.93056	5.50223	5.86926	5.34008	5.24221	5.47158	5.09765	5.09331	100	0.392829	0.0331099	0.0664871	No	No
GFM1	4.6087	5.05882	5.00056	4.59286	4.71297	5.00549	4.54859	4.89843	5.14365	4.78989	5.08974	4.93534	4.87905	4.77752	5.12949	5.40346	4.94067	5.24637	5.66572	5.57269	100	0.392424	0.0113556	0.0258096	Yes	No
SIRT5	4.3969	4.43195	5.08408	4.93061	5.20169	4.6635	4.90625	5.76671	4.77318	4.83309	4.53434	5.39472	5.18476	5.40944	4.51341	5.93242	5.21252	4.86325	5.00789	4.9593	100	0.389672	0.0180357	0.0392502	Yes	No
LACTB	4.3685	4.9507	5.01578	4.77779	5.09785	4.69555	5.26568	5.68413	4.61527	4.91761	4.89346	5.24887	4.68193	5.1585	4.84895	5.50221	5.21159	4.89249	5.54833	4.62478	100	0.389176	0.0200184	0.0427632	Yes	No
NSF	4.65409	4.58226	4.87467	4.45945	4.82177	5.09436	5.02738	4.82058	4.96776	5.51648	4.96423	5.39911	5.24679	5.08946	5.30074	5.02402	5.33795	4.91116	5.08365	4.82409	100	0.389094	0.0195477	0.0418605	Yes	No
ARFGAP2	4.66534	4.27798	4.90048	4.17256	4.7346	5.17183	4.61129	5.78718	5.03139	4.76877	4.67387	5.48826	4.33773	5.85602	6.04857	4.46417	5.45627	5.35507	4.53361	5.66501	100	0.388269	0.0244547	0.0511727	No	No
KRT5	4.44237	3.92765	4.12236	4.23603	6.19525	4.11871	5.28448	4.68716	3.84898	3.7701	3.90436	3.77958	3.75625	4.07945	14.006	3.84767	4.68954	10.352	3.74362	3.20844	100	0.387671	0.433578	0.54859	No	No
ARHGEF10L	4.70406	3.881	5.08201	4.98874	4.98026	5.10912	4.58225	4.63858	4.72142	4.70403	5.35217	4.80992	5.34796	5.48426	5.61493	5.08886	4.51781	5.59534	5.17116	5.62612	100	0.387489	0.0610104	0.112879	No	No
YWHAQ	5.48008	4.5639	5.04641	4.76487	4.9526	4.81861	5.00072	5.06356	4.53809	5.20494	5.01803	4.75389	4.78823	5.23174	4.99618	5.20476	5.13836	5.12447	5.27865	5.0319	100	0.38654	0.00949572	0.0220134	Yes	No
NFS1	4.40947	4.39356	5.32333	4.64719	5.27945	4.82932	4.95523	5.10004	4.72285	4.53047	5.32221	4.63167	4.85379	4.86838	4.87407	5.93376	4.91803	5.83951	5.3723	5.19538	100	0.385834	0.0229161	0.0484185	Yes	No
AARS1	4.53307	4.41229	4.9422	4.64911	4.94438	5.25406	5.4909	5.42994	4.79991	5.50352	4.8674	5.22025	5.02609	4.93053	4.94363	5.095	5.11961	5.08774	4.62385	5.12651	100	0.385665	0.000865301	0.00248595	Yes	No
SARS1	4.73611	4.5746	4.86377	5.24462	4.94099	5.16514	5.40344	5.23318	4.57499	5.61934	4.87906	4.83281	5.01167	4.51365	4.92126	5.37713	4.75487	5.2152	4.9587	5.17946	100	0.385558	0.00888162	0.0207277	Yes	No
NLN	4.76316	5.08276	4.31025	4.63598	5.2291	4.44036	4.41307	4.80486	4.6129	4.66132	4.84005	4.93414	5.31399	5.81497	5.13179	5.48306	5.41752	5.44159	5.33601	5.33311	100	0.385119	0.0253256	0.0528047	No	No
AFG3L2	4.47522	4.36328	5.24592	4.99368	4.82491	4.89066	4.75903	5.29487	4.88195	4.82634	4.994	5.28887	5.30668	5.13801	5.14865	5.33386	5.28244	4.88354	5.14174	4.92635	100	0.382869	0.00855094	0.0202272	Yes	No
MCCC2	4.52665	4.78121	5.07027	4.65978	4.645	4.75896	4.38622	5.40026	5.29928	5.04735	4.97689	5.43034	5.19475	5.13176	4.77073	5.62071	5.13233	4.78791	5.52466	4.85496	100	0.382565	0.00969018	0.0223452	Yes	No
TMED9	4.93043	4.6286	4.8481	4.5525	4.37372	4.81018	5.04513	4.78429	5.18451	5.00922	5.33322	5.53571	5.0214	4.94657	5.07226	4.86795	5.60511	5.27401	4.91409	5.26302	100	0.382426	0.0123294	0.0277331	Yes	No
DDX19A	4.83579	4.51614	5.23608	4.14976	4.77007	5.42369	4.88654	4.79334	5.25598	4.68532	4.9074	5.38916	4.41919	4.82595	5.67084	4.83597	5.31267	5.19235	5.57998	5.31378	100	0.382141	0.0356841	0.0708392	No	No
TFAM	4.95757	4.59589	5.29803	4.86957	4.01724	4.27479	5.28656	5.04853	4.80955	5.26911	4.339	5.40745	5.04123	5.50536	5.29751	5.50389	4.80551	5.41437	5.64815	4.61068	100	0.380544	0.0262352	0.0545706	No	No
SDF2L1	4.52343	4.6773	4.77397	4.53166	4.18823	5.84211	4.47842	5.25667	5.28458	4.75913	4.71667	5.022	4.93704	5.24039	5.56875	4.85124	5.66437	5.25968	5.38398	5.04037	100	0.379942	0.0148465	0.0328435	Yes	No
C11orf54	4.12167	4.72154	5.20867	4.91482	4.55048	4.52089	5.86178	5.21424	4.57222	4.41124	4.95207	5.31318	5.47422	4.87937	5.57454	5.39368	5.11189	5.1829	4.62114	5.39946	100	0.378443	0.00353157	0.00914951	Yes	No
MPDZ	4.41268	4.94925	5.12095	4.81719	4.57526	4.36461	4.9699	5.10489	5.38869	4.73395	4.93044	5.19904	5.33924	5.1134	5.89168	4.81846	4.91346	5.17186	5.27014	4.9149	100	0.378178	0.0350222	0.0696046	No	No
HMGCL	4.59391	4.66143	5.05615	4.9752	5.0642	4.6949	4.55967	5.37727	4.76017	5.08541	5.17955	5.23906	4.9297	5.01296	4.86478	5.41233	5.55878	4.60749	5.38528	4.98177	100	0.378055	0.00371019	0.00949918	Yes	No
KRT6A	4.2003	4.3615	3.91166	3.79366	6.95667	4.2377	5.25964	4.04782	5.6092	3.80465	4.20738	3.95153	3.64912	4.56696	8.44227	5.64449	5.38012	8.30411	4.90567	4.76555	100	0.377772	0.174672	0.272984	No	No
CUL1	4.11002	3.85666	3.74568	5.0982	5.75293	5.05587	5.77017	5.09609	5.42141	4.43429	4.93573	4.57697	4.21096	4.74691	6.25603	5.3037	5.17934	5.37398	5.38225	5.6928	100	0.377712	0.0756425	0.135092	No	No
AIFM1	4.51674	4.59291	5.02483	5.04018	5.01896	4.5702	4.80692	5.53221	4.88197	5.08961	4.887	5.4612	5.00992	5.00432	5.09369	5.44486	5.28244	4.89723	5.34829	4.49652	100	0.377432	0.00212388	0.0057686	Yes	No
TSTD1	4.39723	4.89913	5.19599	4.31944	4.89368	4.99665	5.23815	5.01995	5.16809	4.41472	5.11479	5.09187	4.8914	5.19046	5.60316	5.19789	5.03762	5.4889	5.04666	4.79421	100	0.373198	0.0184481	0.0400476	Yes	No
KRT1	4.55145	4.28615	4.4769	4.54365	5.91112	4.2697	5.23778	4.01014	5.37544	3.94359	4.2497	3.8763	3.33652	5.25158	8.07642	4.23557	4.69243	11.1379	4.20764	4.33006	100	0.372401	0.214772	0.321402	No	No
GLRX5	4.21062	4.48601	5.03585	4.93776	4.9656	5.28546	4.87417	4.64968	5.45537	5.00931	4.58757	4.68514	5.46756	5.56364	5.35443	4.97034	5.12389	4.79084	5.91959	4.62718	100	0.3682	0.0287758	0.059009	No	No
PALM3	4.5634	4.30594	4.43838	4.81538	5.31212	5.02551	5.53189	4.83868	5.4196	4.94435	5.13378	5.45964	4.56327	4.82989	5.16008	5.44842	4.80408	5.57407	4.88865	4.94287	100	0.366336	0.0306752	0.0621718	No	No
PC	5.21833	5.02876	5.05124	4.86612	4.85604	4.16535	4.9111	5.06572	4.60533	4.68867	5.32512	5.39298	5.0141	5.27205	4.75564	5.05335	4.94503	4.76732	5.56751	5.45025	100	0.365949	0.000657703	0.00192447	Yes	No
CLINT1	5.11497	4.57671	4.82928	4.58862	5.39273	4.57028	4.59754	5.27254	5.32316	5.12441	4.97533	4.5814	4.39402	4.99217	4.79334	4.43252	4.80856	5.89713	6.0847	5.65059	100	0.365304	0.0442107	0.0855231	No	No
KRT6B	4.93202	4.58752	4.81835	3.13196	8.77095	3.95487	3.86154	3.41793	3.01139	3.92803	3.63685	6.07238	3.87173	3.58757	5.62342	5.73486	5.73041	12.0303	4.62305	4.67492	100	0.363226	0.35914	0.475485	No	No
USO1	4.83685	4.62158	4.94438	4.71481	4.67575	5.06506	5.12425	4.79328	5.05679	5.05709	4.86355	5.5272	5.03619	5.08396	5.31448	5.19258	5.40993	4.83199	4.9184	4.93188	100	0.362092	0.0236111	0.0497662	Yes	No
SEPTIN2	4.80332	4.63302	4.59291	4.81945	4.96319	4.87015	4.73106	5.43194	4.96475	4.66233	5.01545	4.70771	5.2929	4.85669	5.23336	5.33695	5.54447	4.88427	5.30642	5.34963	100	0.36007	0.0290175	0.0592952	No	No
GLYATL1	4.40714	4.70466	5.22405	4.26696	5.12287	4.58495	4.40256	4.68564	4.90337	4.40517	5.03478	5.84767	4.80785	5.72706	5.08696	5.02326	5.9053	5.18248	5.91359	4.76367	100	0.359859	0.00403561	0.0102122	Yes	No
KARS1	4.84516	5.08093	4.74603	4.60259	4.75976	4.90107	4.85893	5.28701	4.80541	4.97359	5.30457	4.95763	4.97216	4.59375	5.59548	4.64983	4.82778	5.7303	5.16069	5.34734	100	0.358254	0.0792474	0.140597	No	No
BDH2	4.9299	5.40623	5.01631	4.88138	4.62272	5.07412	5.58954	4.86954	4.04419	4.30082	5.12889	5.00295	5.40787	4.83398	4.92312	5.23613	4.57835	5.20665	5.56682	5.38049	100	0.358166	0.000830993	0.00240725	Yes	No
COPB2	4.81617	4.69692	4.61229	4.73284	4.85741	5.2053	5.00169	4.98929	5.1914	5.10377	4.69416	5.38279	4.80766	4.8318	4.87269	5.07245	5.54508	5.34191	5.25531	4.98909	100	0.3558	0.0749483	0.134382	No	No
CHMP2A	4.8656	4.93207	4.85888	3.9564	4.77519	6.15509	5.18389	5.29722	4.68609	5.03291	4.24274	5.16481	4.52293	4.59474	4.94116	5.57627	5.17771	4.95891	5.49876	5.57863	100	0.355701	0.033535	0.0672631	No	No
ACADSB	4.31255	4.94601	5.22067	4.7598	4.93434	4.94232	4.76193	5.18977	4.92992	5.03954	5.25098	5.31436	5.08642	4.96909	5.12739	5.49761	5.0941	4.57992	5.25703	4.78626	100	0.354315	0.00103583	0.0029419	Yes	No
DNM2	4.9019	4.58729	4.56254	4.40766	5.03844	5.00142	5.21536	4.88908	4.89488	4.85255	5.16662	4.99341	4.40749	5.73632	5.03208	4.97759	4.89362	5.57331	5.45286	5.41558	100	0.353847	0.04077	0.0798431	No	No
COPA	4.93025	4.54224	4.87142	4.58085	4.49926	4.66851	4.95508	5.01688	5.4275	4.98052	4.95183	5.5978	5.00163	4.97205	5.08919	5.06439	5.74324	5.15521	4.84848	5.10365	100	0.353599	0.0276175	0.0571724	No	No
TRIM25	4.80661	4.50935	4.76275	5.09778	4.99736	4.97211	4.62339	5.04613	5.08134	4.67816	4.8393	5.36353	5.17599	5.15947	4.99947	5.3276	5.43699	5.13469	4.85829	5.12971	100	0.353086	0.0178647	0.0389268	Yes	No
SERPIND1	4.98583	5.02334	4.84543	5.28919	4.9575	5.53633	3.77488	4.87696	4.8461	5.49196	4.29669	4.43138	5.05839	4.17994	4.68088	5.83831	5.4947	5.70614	4.63888	6.04717	100	0.35278	0.0283361	0.0583825	No	No
KRT10	3.86666	3.73913	4.39426	4.6457	6.31577	4.14423	4.7821	4.53278	4.90795	4.41658	3.95048	3.37401	2.99806	4.23042	9.61433	4.11762	5.11893	13.1642	3.42923	4.25758	100	0.352113	0.275226	0.388935	No	No
DNAJB11	4.39287	4.78566	4.9283	5.38436	4.55511	4.7002	4.51683	4.50953	5.14061	5.35282	4.78019	5.23966	4.77705	5.11123	6.26289	4.77689	4.82777	5.36292	4.76595	5.82917	100	0.351019	0.0187054	0.0404046	Yes	No
MYNN	4.08901	5.08291	4.71339	4.42523	5.02404	5.2542	4.78058	5.66515	5.28902	4.88246	5.1534	5.06082	4.78768	4.75761	5.50413	5.23431	5.25998	4.98263	5.37946	4.674	100	0.348368	0.00933649	0.021731	Yes	No
CRIP2	5.52773	4.40885	4.27165	4.55531	5.93245	4.32763	4.00508	4.91374	5.07682	4.62202	5.22313	4.73746	4.4957	6.1934	4.85776	4.55726	4.89348	5.72905	5.66456	6.00693	100	0.34779	0.0389397	0.0766035	No	No
PPIB	4.58967	5.11352	4.67043	4.88812	4.81444	5.1614	5.20608	4.23611	4.76286	4.78241	5.15573	5.25362	5.21972	4.71115	4.81362	5.27715	5.95865	5.06199	5.13974	5.18356	100	0.347171	0.00954409	0.0220668	Yes	No
ABAT	4.65232	4.93306	4.91409	4.81935	4.40681	4.90413	4.70993	5.18177	4.87811	4.85323	5.27685	5.26587	5.10609	5.05934	4.72654	5.55909	4.788	4.99256	5.51089	5.46197	100	0.346177	0.000894633	0.00256599	Yes	No
LGALS4	3.32048	3.69791	4.56882	4.03493	3.66223	4.27148	3.56921	4.18348	4.90153	4.6952	5.93573	4.59996	7.53251	6.03515	5.33785	5.15262	6.04329	4.92051	6.84885	6.68826	100	0.344473	0.000252295	0.000795736	Yes	No
BCO2	4.17899	4.11407	4.40981	5.16089	4.79254	4.44735	4.54936	5.06963	4.73681	5.11859	5.43376	5.39693	5.20697	5.26568	5.56701	5.00303	6.53817	4.31281	5.77801	4.9196	100	0.344437	0.00327703	0.00855368	Yes	No
DLST	4.40613	4.87993	5.13535	4.81649	4.85886	4.88858	4.71724	5.35802	5.03068	4.96178	4.75127	5.22215	5.11774	5.32259	4.73698	5.19359	5.293	5.11513	5.22673	4.96777	100	0.344261	0.013408	0.0299274	Yes	No
SF3B2	4.64065	4.73243	3.8136	5.73097	4.88868	5.11109	4.65405	4.26298	4.3589	5.04759	5.37724	4.71177	4.63528	5.51353	5.70815	4.81965	5.55691	5.46973	5.12608	5.8407	100	0.344034	0.0560968	0.105242	No	No
AGT	3.99576	4.35205	5.20139	5.1547	4.44442	6.04871	4.12643	6.26178	4.77206	5.41827	4.12375	5.21716	4.31774	4.39188	5.54872	6.32754	5.29935	5.40527	4.84761	4.7454	100	0.342625	0.00368226	0.00944156	Yes	No
VTN	4.88415	4.95594	5.24355	4.74981	4.42488	5.22614	4.86637	4.28618	5.07092	5.06204	3.82068	4.86264	5.32301	5.32099	5.35887	5.07019	5.06129	5.42843	4.86821	6.1157	100	0.339736	0.0285972	0.0587577	No	No
PRDX4	5.34117	4.5747	4.6388	5.32142	4.52235	4.46634	5.15572	4.53402	4.87883	4.90738	5.42189	5.34448	4.83126	5.28029	5.04644	4.93839	5.4166	5.25581	4.77536	5.34875	100	0.338171	0.00863573	0.0203448	Yes	No
ATP2A2	5.1462	4.70519	4.77994	5.04496	4.85045	4.91633	4.67671	4.47941	5.08955	5.14551	5.17708	4.96552	4.97232	4.81191	5.35647	4.87109	5.0928	5.18865	5.26062	5.46929	100	0.336227	0.024282	0.0510567	No	No
ANPEP	4.36781	5.41769	4.86858	4.2991	4.64713	4.63155	4.31373	5.18012	5.03628	4.7609	5.24217	5.94841	4.84132	4.9539	4.38958	5.28778	5.02243	6.1221	5.48908	5.18035	100	0.335087	0.0696065	0.126762	No	No
RPL5	4.64677	4.33535	5.15707	4.63329	4.6588	5.49417	4.58011	4.82196	4.8892	4.99573	4.65602	5.3101	5.4651	5.47763	4.98093	5.39868	5.31748	4.76162	5.13713	5.28286	100	0.334726	0.0339574	0.0680321	No	No
NARS1	4.74026	4.93704	4.5263	5.0825	4.20613	5.23648	4.61738	5.01509	5.21076	5.06944	4.71911	5.17954	5.17152	5.24713	5.1597	5.14414	5.17985	5.30588	5.13212	5.11964	100	0.333874	0.0742646	0.133795	No	No
ABCB10	3.87232	4.93486	4.72104	4.87629	5.24844	5.25126	4.97508	4.88336	4.9473	5.41975	4.70774	4.8234	4.89461	4.88423	5.00136	4.90095	5.52255	5.66105	5.37619	5.09822	100	0.329413	0.0518646	0.0984692	No	No
STAT1	5.13397	4.57894	4.35297	4.96364	5.13252	4.36318	4.64728	4.57883	4.97988	5.15942	4.3043	5.45217	4.5122	5.83326	5.68989	4.70778	5.85432	5.16729	5.11016	5.47799	100	0.327909	0.0111748	0.0254651	Yes	No
AP2A1	5.30765	4.68364	4.72046	4.0058	5.16976	5.09133	4.78187	4.81172	4.60694	4.37669	4.97341	5.2135	5.10298	4.88974	5.73116	5.16804	4.89101	5.81892	5.21643	5.43897	100	0.327074	0.0702172	0.127602	No	No
RASSF7	2.93488	5.00142	4.86472	4.55942	5.29565	4.97452	4.80602	4.68453	4.41368	5.02941	5.35545	5.13964	4.3516	5.43746	5.31072	5.82343	4.17541	6.43727	5.47819	5.92656	100	0.324578	0.0686029	0.125328	No	No
PDCD6IP	5.06442	4.89857	4.81706	4.69655	4.77842	5.13646	5.46406	4.98339	5.0422	5.14234	4.73683	4.91117	4.71683	5.07016	4.92468	4.66	5.22789	5.42655	5.28886	5.01354	100	0.324206	0.0444336	0.0857637	No	No
AGK	5.06186	4.46118	4.61174	4.14523	4.63333	4.91578	5.1327	5.33174	5.14075	4.61633	4.60176	4.66488	5.55828	4.80298	5.36505	5.80162	5.5889	5.07744	5.62993	4.85852	100	0.324121	0.0415527	0.0811023	No	No
TM7SF2	5.32797	4.62515	4.90818	4.69278	3.76297	5.35231	4.85709	4.71011	4.74674	4.93114	5.37225	4.35697	5.11886	5.24825	4.74599	5.33313	5.36093	5.5017	5.26315	5.78436	100	0.323406	0.00697368	0.0167464	Yes	No
S100A7	3.2467	3.08708	2.70076	3.48353	7.98225	4.45955	5.53034	6.13214	7.37956	3.2518	5.26244	4.69761	2.89615	5.01952	5.85191	5.2816	4.2948	7.38791	6.37025	5.6841	100	0.323349	0.141209	0.230408	No	No
CST6	3.03314	4.09541	2.99455	4.54662	6.66612	4.30601	4.48706	5.47914	6.45648	3.78705	4.78463	4.55505	5.12519	4.94958	6.29679	5.22045	5.28946	6.12339	6.54017	5.2637	100	0.322497	0.0385753	0.0759724	No	No
SRPRA	4.87227	4.71595	4.25388	5.15981	4.43507	5.56033	5.02707	4.74436	4.8795	4.45973	5.62413	5.07061	5.4508	5.29077	5.12598	5.09445	5.23767	5.33844	4.66542	4.99375	100	0.322366	0.0584988	0.10916	No	No
LARS1	5.1084	4.22059	4.76973	4.72512	4.85949	5.42937	4.85913	4.69619	5.01318	4.7386	4.21672	5.25263	5.47885	5.35098	4.75901	4.95515	5.50166	5.11569	5.34593	5.60356	100	0.318996	0.061632	0.113787	No	No
CTNNA1	4.72271	4.60832	4.83062	4.51347	5.21261	4.79246	5.12962	5.15245	4.744	5.23035	4.94923	5.43851	4.75712	5.4516	4.94604	5.07324	4.98555	5.6126	4.8465	5.00301	100	0.31761	0.0349773	0.0695949	No	No
PYGB	4.21518	4.6409	5.32283	5.30522	4.01859	5.44571	5.22663	5.53383	4.8587	5.06457	4.72174	4.67053	4.94586	4.93747	5.29214	4.76374	5.18499	4.90769	5.31428	5.62939	100	0.31714	0.0250848	0.0523653	No	No
SPCS1	5.11902	4.4067	4.82258	5.01456	4.93755	5.52096	4.81017	4.7356	4.70885	5.1834	5.01905	5.12563	5.21001	5.34519	4.59698	4.69983	5.29883	4.65096	5.4758	5.31831	100	0.31662	0.0568284	0.106385	No	No
YWHAH	5.18792	4.7567	4.66935	4.69566	4.92248	5.33557	5.0276	4.24402	5.0036	5.00195	4.90573	5.25075	4.91014	5.03583	4.52855	5.08671	5.18156	5.30566	4.94213	6.00809	100	0.315821	0.0765672	0.136581	No	No
DERA	3.31751	5.23485	3.9649	5.70377	4.99675	4.68975	4.97961	4.83985	5.62735	4.72916	5.58309	5.07862	5.05501	4.54392	5.69739	4.55491	4.77226	5.02706	5.93444	5.66981	100	0.315602	0.0448284	0.0862389	No	No
EIF3E	4.98628	4.99145	5.16828	4.58968	4.9019	5.2566	4.95085	4.54757	5.03961	5.07245	4.40552	5.08564	5.01135	4.56769	5.03048	5.41522	4.99059	5.44473	5.40423	5.13989	100	0.314294	0.0188516	0.0406196	Yes	No
EIF3F	5.01402	4.52024	4.92406	5.15005	4.69086	5.25997	4.82311	4.3868	5.09161	4.72264	4.84514	4.72077	5.10139	5.30684	5.39282	4.8655	5.70879	4.82899	5.21801	5.42838	100	0.314038	0.0389866	0.0766091	No	No
SRP54	5.22172	4.89356	4.36192	4.70579	4.74492	4.85017	4.97879	5.17489	4.57777	5.13977	4.05938	4.96242	5.49463	5.41488	4.62492	5.40552	5.54871	5.31902	5.09061	5.43063	100	0.313587	0.0598986	0.111058	No	No
HDAC6	4.59259	4.9798	5.01063	4.64884	5.44158	4.70577	5.10127	4.16071	5.52748	4.42281	4.58074	5.002	4.96573	5.17386	5.26795	5.31036	4.90018	5.20547	5.67825	5.32398	100	0.312043	0.0248142	0.0518626	No	No
COPG1	4.69962	4.57373	5.08628	4.4427	4.70105	5.05133	4.72829	4.95402	5.22585	5.28507	4.96532	5.52846	5.13232	4.84278	4.81965	5.23253	5.47564	4.98281	4.97629	5.29626	100	0.311225	0.0455055	0.0874448	No	No
PDXP	4.05573	4.36066	5.04605	4.70668	4.73537	5.42117	6.01071	4.85762	5.04219	5.218	5.10536	5.39158	4.76094	5.20022	4.94323	5.22689	4.7776	5.22022	4.81436	5.1054	100	0.308719	0.041962	0.0818094	No	No
EPS8L2	5.16024	4.66793	5.01346	4.0962	4.65667	4.98206	4.98287	4.76757	5.23565	4.93889	5.14617	4.85995	5.13528	4.92637	4.65148	5.5795	5.07412	5.07856	5.48081	5.5662	100	0.3076	0.032793	0.0659268	No	No
ABCA6	4.98398	4.37963	4.78835	5.16228	5.33517	4.44142	4.84215	4.89726	5.44375	4.92814	5.13983	5.22321	5.16261	4.73412	5.25603	4.79436	5.45617	5.5115	4.75167	4.76837	100	0.307534	0.0512607	0.0974288	No	No
OSTF1	5.07432	4.1432	4.64508	4.54213	5.37799	5.07161	5.56495	5.01372	5.15842	4.77118	4.89351	4.95542	4.88187	4.60056	5.08436	4.63138	5.23157	5.51558	5.65579	5.18736	100	0.305083	0.102579	0.174746	No	No
EIF2S3	5.04036	4.29818	4.63854	4.76271	5.37333	5.14272	4.88915	4.69585	5.40163	4.30533	5.3054	4.6661	5.42559	5.39701	4.67094	5.01008	5.13996	5.47817	5.46535	4.8936	100	0.304861	0.0680111	0.124377	No	No
SRP72	5.07591	4.48328	4.99745	5.01777	4.78446	5.02313	4.96458	4.73605	4.98145	4.722	4.89057	5.33359	4.78848	4.82959	4.86001	5.47044	6.04154	5.07183	5.07654	4.85133	100	0.304205	0.0974167	0.167591	No	No
SPTAN1	4.93672	4.61788	5.24448	4.72063	4.834	4.78579	5.31449	4.9389	5.05977	4.96179	4.79149	5.1466	5.09303	5.44112	5.12392	4.86349	4.94616	5.45148	4.84784	4.88042	100	0.303188	0.0300026	0.0610931	No	No
PHB1	4.49839	4.81919	5.07148	4.99219	4.80757	4.88577	4.98678	5.30975	4.9854	4.82045	5.08396	5.41247	5.02259	5.1439	4.6711	5.33046	5.36215	4.70923	5.21933	4.86786	100	0.302412	0.0150495	0.0332503	Yes	No
PURA	5.05215	4.89259	4.68496	5.37632	4.45483	4.99409	5.4758	5.08822	4.65322	5.25738	4.63806	5.06891	4.83466	5.18808	4.93386	4.46961	5.00146	4.94618	5.18059	5.80901	100	0.299102	0.0810173	0.143199	No	No
ACAA2	4.41251	4.56123	5.1233	5.00176	5.06998	4.67633	4.72255	5.43555	5.21251	5.154	5.24045	5.61633	5.13402	5.32126	4.64548	5.85552	4.84504	4.79827	4.93616	4.23774	100	0.298237	0.00576374	0.0141668	Yes	No
KRT13	5.42347	3.8081	5.29299	4.43902	4.78431	4.21407	5.31902	5.0898	5.26775	3.92547	4.6874	5.55279	4.48743	6.27149	5.44461	4.25117	5.9965	5.0751	4.7005	5.969	100	0.297627	0.155627	0.248575	No	No
DUSP3	4.57469	4.86777	4.83539	4.61737	4.84908	4.80116	4.79311	5.09334	5.0663	4.53139	5.41235	5.42374	4.99377	5.38212	5.23493	4.70787	5.61487	5.21728	5.03536	4.9481	100	0.293888	0.0551424	0.103675	No	No
ACOT9	4.8788	5.01135	4.99977	5.07668	4.8924	5.695	4.24141	4.83828	4.77714	4.80221	4.54369	4.69067	4.93267	5.47454	4.95155	5.96309	5.09361	4.09879	5.48244	5.5559	100	0.291296	0.115083	0.192838	No	No
CUL3	4.88585	4.72997	4.39155	4.95749	4.99022	5.0283	4.98222	4.64049	5.46754	5.11886	4.72832	5.39713	5.05367	4.89634	4.74365	5.0872	5.48243	5.27893	4.59036	5.54948	100	0.290921	0.144508	0.234636	No	No
MTARC2	5.31591	5.08499	4.67834	4.86209	5.02558	4.49227	4.98872	4.94391	4.73324	4.70276	5.30216	4.46013	5.5589	5.07576	4.58178	5.65121	4.39396	6.26195	4.63354	5.2528	100	0.290607	0.00859078	0.0202663	Yes	No
ALDH18A1	3.95194	3.93201	5.38392	3.98077	4.48789	4.9431	4.43728	4.48575	5.28938	4.79827	4.79979	5.1023	5.51659	6.19708	5.41666	5.31133	5.28734	5.16252	5.7961	5.71998	100	0.289848	0.0694464	0.126603	No	No
ASGR2	5.42973	4.59773	4.68437	4.09714	5.40509	4.70404	4.92842	5.72093	4.90155	5.10529	4.92146	4.87641	4.34173	5.18089	4.57363	5.66554	5.14514	5.34005	4.9879	5.39297	100	0.288764	0.0504333	0.0960661	No	No
AGMAT	4.62939	4.71741	5.32211	4.62768	4.69613	5.03826	4.94214	5.19855	4.69159	5.10094	4.97601	5.04446	5.77001	5.13679	4.78831	5.05061	4.93125	4.40332	5.76718	5.16786	100	0.287634	0.00457735	0.0115161	Yes	No
MYH10	5.26621	5.33225	4.60469	4.73654	5.04191	4.24698	5.04544	4.88564	4.72927	5.52493	5.62152	5.40689	4.55082	5.01829	5.04617	5.23343	4.62308	5.34057	4.8359	4.9095	100	0.28595	0.0618571	0.114082	No	No
TYMP	4.85525	4.79974	4.49104	4.91132	4.41051	5.35798	4.72014	4.67263	6.01075	4.78899	5.01439	5.49127	4.87487	4.89725	5.19709	4.5166	5.03213	5.33512	5.11298	5.50994	100	0.285172	0.0528705	0.0999702	No	No
COA6	4.56276	4.69217	5.05876	4.22652	4.14109	5.02668	4.67927	5.73205	5.23472	5.33798	4.5332	5.5464	5.74857	5.52623	4.77371	5.44525	5.44721	5.05398	4.6815	4.55195	100	0.28457	0.0472024	0.0902079	No	No
MRPS27	4.03267	4.80665	4.54269	4.5537	5.29149	5.92686	5.31752	4.9874	4.93482	4.82316	5.3188	4.74757	5.89031	4.57281	5.2161	5.6162	4.72168	4.7535	4.65079	5.29526	100	0.282175	0.162704	0.258457	No	No
RPS27L	5.5237	4.12012	4.79836	4.44745	4.3237	5.18027	4.66361	4.83107	5.17414	5.0173	5.23344	5.44801	4.82939	5.26307	4.76449	5.22625	5.09535	5.67247	5.59539	4.7924	100	0.280563	0.0528649	0.0999702	No	No
STOML2	5.03473	4.67658	5.34243	4.6295	5.05531	4.43493	4.78048	5.44752	4.98651	4.69539	5.13778	4.98188	5.26315	4.65276	4.75931	5.52488	5.20481	4.99302	4.97724	5.42179	100	0.279553	0.0701322	0.127586	No	No
WDR1	4.87839	4.70828	4.68307	4.83224	4.80313	5.16694	5.04816	5.08259	5.2053	4.97046	5.00906	4.9537	4.99959	5.17926	4.85212	5.13809	5.189	5.05617	4.97106	5.27338	100	0.279308	0.0754543	0.135011	No	No
SAMM50	4.84759	5.03427	5.00151	5.15177	4.5686	5.10205	4.32043	5.03928	4.74404	4.90913	4.86828	4.43472	5.17313	5.20187	5.03117	5.87572	5.18877	5.12506	5.4182	4.96441	100	0.277966	0.0803811	0.142341	No	No
ADHFE1	4.59118	4.68694	5.23509	4.72072	4.81481	4.81317	4.79438	5.06959	4.80692	5.23441	5.36049	5.15678	4.68436	5.37082	4.49366	4.7612	6.03658	5.09828	4.73135	5.53926	100	0.276135	0.0897941	0.157275	No	No
LANCL1	5.0263	4.73216	4.85641	4.53011	4.97229	5.26764	5.22804	4.71441	5.08155	5.04894	4.99738	4.64728	5.26809	5.05287	5.08268	4.57999	5.28259	4.90602	5.37467	5.35057	100	0.275563	0.0940713	0.163614	No	No
EIF2S1	5.0314	4.36632	5.3015	4.63708	4.75056	5.30313	5.4066	5.08411	5.20654	5.05125	4.59145	4.93997	4.85783	5.07561	4.69201	5.30669	4.97143	4.96875	5.22581	5.23195	100	0.275371	0.0834617	0.146923	No	No
ALDH9A1	4.59283	5.00792	5.16142	4.82099	4.87256	4.98872	5.34161	5.1845	4.80996	5.2577	4.95513	4.94402	5.374	4.6915	4.89911	5.26638	4.68289	4.95053	5.24378	4.95445	100	0.275034	0.00279863	0.00747304	Yes	No
EIF5A	4.44491	5.24005	5.13863	4.11707	4.56962	5.11439	4.39464	4.60908	4.55255	5.45691	4.54008	5.6146	4.9215	5.49707	6.14439	5.65063	4.39069	4.96208	5.52777	5.11334	100	0.273577	0.177307	0.276358	No	No
BCKDK	4.45836	4.73646	4.94061	4.49546	4.28687	4.96148	5.15954	4.744	5.02405	4.62604	4.51525	5.40241	5.57627	4.68794	5.37494	5.2416	6.64059	5.20682	4.51603	5.40529	100	0.270973	0.0915999	0.160116	No	No
DLD	4.76364	5.00688	5.35796	4.70742	4.88022	4.85218	4.55633	5.79611	4.93734	5.08991	5.04987	5.21077	4.87401	4.77474	4.7894	5.4609	4.85032	4.85163	5.21899	4.9714	100	0.2709	0.0471937	0.0902079	No	No
DPYD	3.98475	4.70858	4.62341	3.99067	4.77067	4.69914	5.03825	5.09269	5.05569	5.36085	5.0767	5.04019	5.8088	5.60102	5.4253	4.53265	4.82294	5.84942	5.2588	5.25946	100	0.269007	0.0565917	0.106056	No	No
OCIAD2	4.98785	4.23441	5.06145	3.73082	5.09204	4.24865	4.56623	5.52485	5.34525	5.05596	4.85397	5.57497	4.76116	5.96792	5.1199	6.06596	4.78665	5.26363	4.60301	5.15534	100	0.264492	0.0724897	0.13119	No	No
MYO18A	4.45478	4.81015	5.2248	4.89124	4.81837	5.30175	5.05866	5.35475	5.16002	4.51909	4.7684	5.08954	4.85082	4.93104	5.39908	4.99184	4.92956	5.18653	5.02244	5.23715	100	0.264028	0.165154	0.261394	No	No
CHMP4B	5.00209	5.19618	4.87664	4.82665	3.99492	5.31421	5.41709	4.35652	4.85814	5.12992	4.39506	5.11397	5.50045	5.02838	4.73905	5.91562	4.40297	5.16171	5.55174	5.21869	100	0.262546	0.181013	0.280876	No	No
TIMM44	4.59795	4.85364	5.25725	4.77048	5.51762	4.726	4.92371	5.25199	4.79319	4.95896	4.52013	5.16063	5.26186	4.84298	4.79083	5.20584	5.18161	4.66157	5.39306	5.33072	100	0.261022	0.13034	0.214889	No	No
LMAN2	5.18754	4.9037	4.60308	4.90469	4.70019	5.17801	5.25564	5.13896	4.66468	5.24288	4.91624	5.10584	4.83163	4.68398	5.06939	5.18224	5.24325	4.87524	5.1358	5.17702	100	0.260333	0.113915	0.191066	No	No
MVP	4.86488	4.09607	4.13368	4.07725	5.46135	4.7847	5.11392	5.21227	4.82082	5.03658	4.76676	5.69148	4.39998	5.48511	5.71728	5.12315	5.47645	6.03203	5.1942	4.51203	100	0.259974	0.129751	0.214335	No	No
ARPC5L	3.78719	5.25325	4.29473	4.9043	5.3544	4.5972	4.94627	5.29369	5.02117	4.82482	5.54993	4.93065	5.44311	4.7102	5.52823	4.75467	5.10883	5.28719	5.64743	4.76274	100	0.258908	0.155987	0.248693	No	No
TPT1	5.36633	4.57244	4.75596	4.36802	4.98902	5.49121	4.97742	5.10317	4.70528	5.57809	4.5551	4.95018	5.6014	4.73656	4.6438	4.71234	4.76584	4.95708	5.98051	5.19027	100	0.258704	0.12513	0.207281	No	No
HARS1	5.00365	4.78432	4.87003	4.50665	5.21902	5.36355	4.90267	5.1434	4.63391	5.52257	5.1059	4.70563	5.00618	4.40931	5.07558	5.38863	5.77766	5.42253	4.53207	4.62673	100	0.257639	0.16687	0.26387	No	No
MPST	4.36453	4.31365	5.58035	5.18445	4.36906	4.92939	5.18961	5.0501	5.16701	4.94865	5.62965	5.19464	5.2289	4.40691	4.96271	4.82825	5.12849	5.17511	5.05871	5.28983	100	0.257598	0.0598458	0.111058	No	No
PEPD	5.26398	3.90662	5.31944	4.65794	5.34434	5.24216	4.36644	4.9647	4.06455	5.40343	4.14513	4.94093	5.06749	3.92241	5.77201	4.41593	4.90749	7.08116	5.19103	6.02282	100	0.257164	0.0971885	0.16753	No	No
EIF4B	4.42601	3.98754	5.07102	4.99818	5.30568	4.94226	5.36138	4.84908	5.29951	5.08746	4.41784	5.686	4.67627	5.32887	5.40735	5.40585	5.12342	4.40073	5.24032	4.98524	100	0.256631	0.135106	0.222115	No	No
FAM162A	4.29711	4.62017	5.47003	4.96276	4.52076	4.99454	4.63232	5.92858	4.7575	5.72546	4.4591	5.09467	5.2245	4.13959	4.92198	5.72889	4.99943	4.89433	6.07936	4.54892	100	0.256264	0.0461584	0.0886017	No	No
BZW1	5.05605	4.56591	5.16551	4.69922	5.13734	5.39428	5.09334	4.86076	4.39768	4.5238	5.33527	4.409	4.94224	4.68611	5.49301	5.36188	5.38882	4.76936	5.53264	5.18779	100	0.256125	0.162552	0.25845	No	No
ARPC3	4.76973	4.83724	5.49396	4.39135	4.95251	5.46479	5.15069	4.40841	4.98926	5.41046	4.89076	4.90323	5.45149	5.18175	4.75103	4.76463	5.30992	5.11211	4.98333	4.78336	100	0.25527	0.0946984	0.164213	No	No
ETHE1	4.72087	5.19092	5.49977	4.12514	4.64964	5.25264	4.21646	6.25348	4.91413	4.04786	5.93176	5.40902	3.89205	4.34952	4.81249	5.73858	5.43371	4.55538	5.42368	5.58291	100	0.25523	0.0880262	0.154645	No	No
HRG	5.37976	4.54315	4.59824	4.44499	5.40507	4.57737	4.7258	4.71521	5.46071	4.41135	5.28777	5.20311	4.79982	5.42333	5.08157	4.23337	5.45327	5.5134	5.27748	5.46523	100	0.252524	0.101405	0.172916	No	No
PRKAR2A	5.00791	5.30594	4.82024	4.08463	5.0248	5.16721	5.15021	4.86882	5.03658	5.15861	5.03561	5.46279	4.6889	5.07166	4.66985	4.87943	4.89688	5.32376	4.99407	5.3521	100	0.252095	0.155911	0.248693	No	No
EMD	5.01155	5.08194	4.75346	5.08331	4.95295	4.98799	5.4426	4.40852	4.54216	4.47663	5.21244	5.24676	5.20328	4.96419	5.13333	4.63868	5.43846	5.23863	5.17564	5.0075	100	0.251018	0.148444	0.239342	No	No
MMAA	4.54142	5.1784	5.0241	4.69653	4.88501	4.63618	4.83499	5.39058	5.31732	5.05157	5.08341	5.24086	4.97103	5.10213	4.64883	5.60315	5.1988	4.70425	4.86812	5.02333	100	0.250376	0.07349	0.132862	No	No
HADHA	4.8123	4.90123	5.12781	4.92021	5.0249	4.66209	4.76715	5.51373	4.86621	5.0706	5.0932	5.06862	5.17497	5.02182	4.94492	5.44339	5.11363	4.57141	5.31849	4.58331	100	0.249628	0.0748071	0.134267	No	No
OSBP	5.0354	4.40111	5.07813	4.90824	4.49538	4.74379	5.29034	4.86309	5.32719	4.97473	5.19877	5.31124	5.4696	5.48633	4.61103	5.21327	4.83839	4.50905	5.31436	4.93055	100	0.248935	0.11794	0.196679	No	No
SULT1A1	4.27572	5.14549	5.29143	4.54571	5.11917	4.44188	5.4055	4.90898	5.50547	5.63729	5.44147	5.4672	5.13836	4.4067	4.66804	5.96733	4.33747	4.64263	4.86632	4.78785	100	0.248575	0.0662151	0.121359	No	No
CSE1L	4.4591	4.83783	4.66287	5.43084	5.37473	5.14207	4.40531	4.6739	4.67547	5.18086	5.23152	4.73226	5.55733	5.06855	5.1393	5.03131	4.93458	5.07683	5.10015	5.28517	100	0.248541	0.107176	0.181335	No	No
YARS1	4.81607	4.57663	4.61578	4.78436	4.91696	5.11071	5.39143	4.77702	5.11181	5.10859	5.03247	4.8475	5.27209	4.56842	5.43136	4.93448	5.47677	5.40208	4.6689	5.15659	100	0.246957	0.103171	0.175582	No	No
HSD17B12	5.01333	4.94062	4.86612	4.37725	4.59032	4.68473	4.86026	4.88684	4.92881	5.01408	5.15396	5.10231	4.92495	4.93722	5.13549	5.49354	5.271	4.9895	5.26509	5.56456	100	0.244381	0.0643172	0.118243	No	No
CSDE1	4.58535	4.6831	4.27543	5.13437	4.81417	4.92263	5.30886	5.04901	5.37869	5.31446	4.6936	5.0405	4.80292	5.80782	5.16329	4.99774	5.52796	4.89328	4.62534	4.98148	100	0.243724	0.200737	0.304959	No	No
CRYL1	4.96737	4.90805	5.12166	4.58469	4.82583	4.68166	5.26212	4.91754	4.76884	5.2825	5.39653	4.9433	5.18208	5.0252	4.96685	5.08366	4.95188	4.88594	5.18001	5.06431	100	0.243416	0.0291981	0.0595244	No	No
EIF4H	4.99722	4.63059	4.7446	4.41166	5.1323	4.87145	4.79639	5.05727	5.33976	5.16504	5.30715	5.3256	4.46292	5.4823	5.08771	5.09702	5.11163	5.25473	4.84752	4.87714	100	0.243278	0.0957021	0.165459	No	No
AZGP1	4.26002	4.62576	4.21014	4.57456	5.39836	4.68542	5.70087	4.86203	6.1737	3.49552	4.9502	4.02155	4.59342	4.3431	5.5173	5.0405	5.96093	5.95506	5.40714	6.22443	100	0.242977	0.174047	0.272496	No	No
SQOR	4.39099	5.38592	4.97371	4.76869	4.84119	4.51821	4.74185	5.64567	4.93455	4.64086	5.30577	5.07363	4.94609	4.505	4.94665	5.58526	5.08047	5.03298	5.60608	5.07643	100	0.242672	0.0161403	0.0354802	Yes	No
GBE1	4.12474	4.66769	4.75633	5.28211	4.79282	5.35868	5.72037	5.33195	4.78039	5.27331	5.19579	4.95627	5.25674	4.84456	5.28059	5.27382	5.16674	4.80005	4.6756	4.46145	100	0.242628	0.0272158	0.0564079	No	No
EIF3CL	4.92131	4.71692	4.8586	4.73462	5.12813	4.90184	5.05657	5.14033	5.06577	4.89794	4.42137	5.34094	4.62639	5.02888	4.92164	4.9846	5.64629	5.15078	5.14844	5.30865	100	0.239061	0.140488	0.229662	No	No
UPF1	4.85733	4.88808	4.99239	4.83429	5.0261	5.46479	4.89817	4.70939	4.88046	5.15477	4.70354	5.18745	4.66429	5.00181	5.13304	4.88354	5.12997	5.32085	5.13968	5.13007	100	0.238867	0.20103	0.305137	No	No
PIP	3.71331	4.71872	4.7029	3.95884	5.92628	4.27426	4.30512	6.3496	6.4901	4.42666	4.70884	3.88422	3.93874	4.46436	5.95718	4.65982	5.54521	6.42896	5.11526	6.43162	100	0.236572	0.264837	0.377009	No	No
PITPNB	5.40613	5.13994	4.5474	5.52635	4.57212	4.75197	4.60385	4.59221	5.34137	5.18237	4.56388	5.33674	4.78853	4.82959	4.81522	5.21956	5.37493	4.88487	5.09195	5.43101	100	0.235286	0.152348	0.24401	No	No
FH	4.48403	4.76519	5.25386	5.26102	4.71775	5.26525	4.63274	5.49835	4.89235	5.00337	4.63582	5.30203	4.97803	4.75907	5.10665	5.48603	5.33437	4.88595	5.28602	4.45212	100	0.235224	0.0348084	0.069338	No	No
EIF3H	4.85877	4.19257	5.16561	4.54237	5.40367	5.11565	5.20278	4.5957	5.4268	4.71801	4.88395	5.14657	4.90844	4.86613	5.48863	4.70931	5.59079	5.31498	5.15093	4.71836	100	0.235054	0.169296	0.266978	No	No
SEC24C	4.71857	4.5425	4.93021	4.50971	5.11697	4.83959	5.03753	4.87611	5.30578	4.95089	5.06321	4.89005	5.25034	4.90546	5.40867	4.82006	5.66279	5.281	5.20035	4.69019	100	0.23404	0.15157	0.243211	No	No
ACTR3	5.33588	4.9101	4.60507	4.68185	4.67647	4.89669	5.51664	4.99965	4.99066	4.94537	4.95019	5.23036	4.74794	5.0422	5.14904	4.90744	5.26976	5.06418	4.87266	5.20785	100	0.233795	0.0943127	0.163871	No	No
SEC13	4.90846	4.8531	4.70247	4.52201	4.70454	5.41012	4.71675	4.76987	5.15558	4.78788	4.49235	5.20199	4.31093	5.79496	5.26906	4.85162	5.21164	5.41463	5.15214	5.7699	100	0.23349	0.149992	0.241345	No	No
PSMD5	4.55368	4.54849	4.70326	5.07584	5.43709	4.91191	5.03538	5.10263	4.9693	5.0907	5.28913	5.22282	4.79919	4.56331	4.80551	5.44783	5.0073	5.06723	4.84262	5.52681	100	0.232593	0.145079	0.235179	No	No
TXNL1	4.76694	5.40231	4.41476	5.25816	4.68325	4.46505	5.10717	5.24456	4.88073	4.59955	4.55426	5.03142	4.8839	5.33873	4.2997	5.11763	5.34095	6.19367	4.86474	5.55252	100	0.232108	0.211217	0.317007	No	No
DECR1	4.38857	5.07548	5.00854	4.82509	4.91656	5.16318	4.39481	5.72621	4.90245	5.26409	5.0976	5.1915	5.15463	4.86119	4.78868	5.55941	5.00492	4.6205	5.41794	4.63865	100	0.229821	0.0304536	0.0618582	No	No
SLC25A44	4.13606	4.57978	3.67437	3.01252	4.43381	6.34921	4.27702	3.14665	4.78116	5.75712	6.21406	5.40316	6.2521	5.67517	4.81353	5.79254	5.76237	5.01906	6.01014	4.91019	100	0.22894	0.260196	0.372267	No	No
VIM	6.354	4.58985	4.64736	4.10469	5.00571	4.27745	6.08573	3.86579	4.44884	4.08484	4.26805	4.9186	6.08001	4.75529	4.65781	3.98115	3.25573	7.04046	6.21554	7.36311	100	0.228901	0.283408	0.397914	No	No
ANXA5	5.34228	5.03103	4.51687	5.48369	4.5885	4.32361	5.30846	4.4513	4.63874	4.28311	4.83498	5.88673	4.79424	5.41428	5.21491	4.81595	4.90357	5.09344	6.18421	4.89011	100	0.228887	0.0743136	0.133795	No	No
GOT2	3.86584	5.04633	5.0773	4.81365	4.30436	4.57556	5.18465	5.0836	4.90165	4.42731	5.40933	5.26908	5.38008	5.20761	4.95232	5.35298	5.07349	5.17121	5.7181	5.18556	100	0.228512	0.00611319	0.0149063	Yes	No
KATNAL2	4.73191	5.01306	4.9677	4.84304	4.67881	4.89676	5.26295	4.87904	5.48628	5.00345	4.91585	4.98001	5.26614	4.90707	5.01105	4.95331	5.02946	5.13782	5.06374	4.97255	100	0.22742	0.283676	0.397969	No	No
AP1B1	4.9183	4.17891	4.88775	4.84778	4.87618	5.1508	5.26594	4.96002	5.05377	5.48972	4.87315	4.75597	5.40122	4.56882	5.16704	5.00699	5.64145	4.91127	5.09871	4.94623	100	0.227227	0.147406	0.238508	No	No
CGN	4.8325	5.69779	4.63663	4.62727	4.62498	5.04037	5.51978	4.24971	5.0105	4.8155	5.06956	5.17863	4.41265	4.87415	5.0157	4.64339	5.441	6.25107	4.61997	5.43885	100	0.227162	0.235344	0.346059	No	No
MDH2	4.33385	4.89178	4.94692	4.93124	4.5324	5.07235	5.00816	5.30348	5.00071	4.76822	4.71112	5.28971	5.04713	5.0223	5.12082	5.20697	5.43383	5.25929	5.34925	4.77048	100	0.226667	0.0499662	0.0952807	No	No
RDH11	5.2847	4.75767	4.71295	4.84009	4.70306	5.04723	4.983	4.85746	4.68626	4.8828	5.12655	5.07279	4.90691	4.89405	4.81755	4.98351	4.94235	5.04759	5.65395	5.79951	100	0.225307	0.0593105	0.110438	No	No
PDAP1	4.67656	4.71464	4.80405	4.81738	5.00615	5.11189	4.75912	4.85858	5.5524	4.54917	5.17976	5.49979	5.00747	5.01236	5.0164	5.2172	5.17711	4.98634	4.95532	5.09828	100	0.224959	0.141978	0.231446	No	No
PA2G4	5.29003	4.51505	5.06156	5.05867	4.71371	5.29898	5.19143	4.64672	4.79899	5.00553	4.64471	5.42725	5.10098	4.9807	4.82875	5.14522	4.78537	5.10453	5.19084	5.21097	100	0.222496	0.147787	0.23868	No	No
NIPSNAP1	4.11783	4.75958	5.31265	5.71777	5.40588	4.36038	5.05324	4.88325	4.4322	4.63707	4.87017	5.48839	4.65387	4.94609	6.52124	4.33126	5.14053	5.02245	5.40173	4.94442	100	0.221983	0.254262	0.366449	No	No
GALM	4.94045	4.663	4.68695	5.09982	5.10403	4.90026	5.24266	4.58439	5.06413	4.80602	5.06041	4.9875	5.35495	5.1581	5.06232	4.32749	5.16924	5.42719	5.58068	4.7804	100	0.221835	0.191149	0.292949	No	No
ACOT13	4.97568	4.95499	4.76549	5.19436	4.50719	4.51924	5.20231	5.21293	4.81816	4.87501	5.31359	5.40972	5.0208	5.20801	5.03124	5.39641	5.23635	4.82686	5.0917	4.43996	100	0.221706	0.113556	0.190647	No	No
DRG1	5.03714	4.7529	3.62721	5.04954	5.19892	5.94677	3.91206	5.01969	5.51511	4.60895	4.92934	5.0503	5.20125	4.86095	5.36004	4.51244	5.39582	5.6947	5.61625	4.71064	100	0.220951	0.187679	0.289265	No	No
ISOC2	3.36832	4.84333	4.99066	5.18287	3.92194	5.34398	5.2355	5.1356	5.41533	4.59439	5.23932	5.51571	5.03126	5.31978	4.82168	5.49457	5.56171	4.64263	4.88367	5.45775	100	0.220449	0.139404	0.228319	No	No
AUH	3.83319	5.13216	5.67412	4.8365	4.6185	4.65844	4.21902	5.39706	5.16635	4.61222	4.78105	5.14075	5.24337	4.84435	5.36876	5.10528	5.32326	4.90523	6.05814	5.08225	100	0.218422	0.0717197	0.129931	No	No
EIF2AK4	3.3762	4.39143	4.84518	4.83985	5.2416	5.2521	5.53789	4.48449	4.56977	5.01492	5.21767	3.97753	5.44946	4.83159	7.21545	5.91182	4.917	4.73597	5.47374	4.71632	100	0.218075	0.219907	0.32751	No	No
DSP	4.41616	3.92957	4.95105	4.91445	4.96236	5.18566	5.34297	4.99258	6.35114	4.82684	4.70749	4.81342	4.73305	4.85648	5.78413	5.22026	5.28363	5.52739	4.60998	4.5914	100	0.217662	0.332438	0.446586	No	No
HSPA6	4.95576	4.932	5.38869	5.03387	4.87326	5.03985	5.02022	4.84943	4.795	5.14614	4.60753	5.06746	4.97436	4.94055	4.98842	4.92094	5.0196	4.94758	5.21326	5.28607	100	0.216421	0.10742	0.181524	No	No
ZC3HAV1	4.35268	5.00735	5.24693	4.53672	4.95964	5.30247	4.64023	4.4273	5.14302	4.85371	5.10335	4.88632	5.30658	5.02534	5.83249	5.19538	5.16736	4.72576	5.1237	5.16365	100	0.216125	0.2939	0.409226	No	No
ATAD1	4.42976	5.1591	4.94015	5.34379	5.30345	4.78136	4.4288	4.56654	4.9047	5.12	5.0856	4.77338	5.22595	5.06868	4.97319	5.8457	5.01796	4.89297	5.32006	4.81888	100	0.213971	0.260223	0.372267	No	No
HNRNPA0	4.4957	5.10615	4.42712	5.46891	4.93335	4.70438	4.18544	4.54894	5.37662	4.30044	5.64489	5.29906	4.68859	6.26711	5.87731	3.98926	4.49256	5.20959	5.33423	5.65034	100	0.213749	0.274681	0.388481	No	No
FARSA	4.96708	4.87318	5.09498	4.89004	4.77542	5.09012	4.90725	4.90204	5.44705	4.83021	4.12251	4.81744	5.22364	4.83563	5.38517	4.96534	5.27672	5.20183	5.09591	5.29844	100	0.212811	0.185394	0.286652	No	No
ACSM5	4.42286	4.64563	5.11322	5.14885	5.13866	5.16978	4.63289	5.97931	4.87447	5.18015	4.59512	5.57686	4.67105	4.73213	4.65515	5.19064	5.118	5.02988	5.27801	4.84732	100	0.212372	0.038382	0.0756773	No	No
ITIH4	4.92997	4.77819	4.72267	4.81527	5.28607	4.79086	3.86447	4.55959	5.35445	5.0467	5.45133	4.99598	5.11601	5.4659	5.24822	4.87525	5.17291	5.05148	5.17192	5.30278	100	0.21135	0.229414	0.339635	No	No
HSPA4	5.26869	4.74092	4.68602	4.7114	5.0976	4.91769	5.35533	4.35215	4.98845	5.0018	5.36912	4.72988	5.03211	4.62459	5.36814	4.60635	4.98676	5.82774	5.36062	4.97465	100	0.207782	0.206029	0.310828	No	No
ACAD10	4.75774	4.99812	5.24166	4.28134	4.81496	4.64817	5.56905	5.13868	4.75062	4.73909	4.73018	4.73024	5.23063	5.90151	5.13224	5.03892	4.74069	5.2084	4.91784	5.42991	100	0.207247	0.226859	0.336711	No	No
SPTBN1	5.11623	4.53719	5.27196	4.60976	4.94985	5.0235	5.34985	4.87933	5.04578	4.93615	4.84228	4.95458	5.04401	5.34235	5.01817	4.92518	5.16219	5.3756	4.78869	4.82733	100	0.205955	0.183941	0.284912	No	No
BAIAP2	4.1806	5.33599	4.21484	5.29176	4.58185	5.5826	5.54611	5.33119	5.23612	4.72426	4.78523	4.68944	4.84457	4.52305	5.50395	5.25493	5.10026	5.59721	4.99054	4.68552	100	0.20551	0.321398	0.434893	No	No
ALB	5.19486	5.05348	4.94022	4.58135	4.25323	5.32977	4.51855	4.14987	5.68532	4.7523	4.70055	4.95885	5.92981	4.8393	4.9438	4.98737	5.87413	5.02143	5.28896	4.99685	100	0.205194	0.188926	0.29031	No	No
CARS1	4.13189	4.808	4.87686	5.50755	5.00512	4.64799	4.602	5.04696	5.31513	4.69513	5.73575	4.28246	4.96093	4.56127	5.25824	5.2177	5.81614	4.8527	5.37883	5.29936	100	0.205079	0.27769	0.391332	No	No
CAPRIN1	5.05683	4.64585	4.71519	4.39668	5.2832	5.364	4.46282	5.21834	5.763	4.89312	4.37993	5.04687	4.86001	4.86809	5.00288	5.3519	4.91197	5.72657	4.90253	5.15022	100	0.20453	0.241305	0.351852	No	No
CLIC4	4.91178	4.95004	4.85941	4.89823	5.01146	4.98337	5.01136	4.97539	5.31014	5.39159	5.22299	4.85582	5.45723	5.42047	5.2711	4.99837	4.82812	4.46952	4.76678	4.40684	100	0.204203	0.188643	0.29013	No	No
PIN4	4.70497	4.2543	4.18747	4.39212	5.00314	4.60035	5.26671	4.69413	5.79171	5.1143	4.79745	5.1428	5.29872	5.32915	5.40891	4.64165	5.5266	6.02913	4.6122	5.20418	100	0.20321	0.129758	0.214335	No	No
BANF1	4.5257	4.84086	4.13708	4.81856	5.73754	4.31001	4.11824	5.16467	5.36609	4.32956	5.49118	5.38523	3.73858	6.66781	5.69154	4.47951	4.8536	5.29129	4.96823	6.08473	100	0.202826	0.141122	0.230408	No	No
KHK	4.50697	4.65711	4.79007	4.84524	4.85937	5.00859	5.32459	5.4182	5.2198	5.15783	5.3757	5.03996	5.02311	5.35409	5.03372	5.07805	4.22716	5.13842	4.8081	5.13391	100	0.202287	0.0662212	0.121359	No	No
TIMM8A	4.71715	4.95279	4.65205	5.58296	4.56741	4.83548	4.4949	4.91487	5.21334	4.41583	5.21128	5.43743	5.2564	5.19751	4.9556	5.04351	5.03559	5.1725	5.30227	5.04114	100	0.2005	0.219536	0.327236	No	No
EIF2B3	5.01331	4.96475	5.1737	5.07343	4.63356	4.25129	4.28768	5.65625	5.26646	4.53349	4.88611	4.5075	5.2191	5.34257	5.29959	4.86353	5.37399	4.9413	4.71785	5.99455	100	0.199157	0.314138	0.429626	No	No
PAFAH1B1	5.04009	5.18812	4.8446	4.4614	5.19271	5.1279	4.96439	4.76925	4.79483	4.72499	5.3832	4.67069	5.32233	4.31163	4.90022	4.81362	5.13993	5.45603	5.09437	5.79971	100	0.198377	0.220586	0.328239	No	No
FKBP3	5.2786	4.21165	5.33743	4.86381	4.97295	5.15841	5.01908	4.90225	4.95928	5.29731	4.67775	5.16149	4.44686	4.8976	4.86356	5.30131	5.39357	5.54678	4.794	4.9163	100	0.197237	0.171559	0.270058	No	No
ECHDC3	4.59335	3.9863	5.34797	4.47119	4.25788	4.53746	5.06789	6.1679	5.68776	5.16468	5.28387	5.47051	4.6072	5.81366	4.62975	5.75199	5.66011	3.62565	5.51339	4.3615	100	0.196088	0.0988043	0.169476	No	No
AHSA1	4.92884	4.72529	5.41072	4.40131	5.58783	4.86061	4.49496	4.78236	5.0546	4.97542	4.94539	5.10732	5.39308	4.64299	5.15753	5.31015	5.08554	4.95362	4.98316	5.19927	100	0.195899	0.309838	0.425417	No	No
ASPH	4.81382	5.26131	5.16479	4.55471	4.5871	4.74423	4.9688	4.46907	5.79442	4.29935	5.00782	5.61999	4.6645	5.698	5.03326	4.61529	5.31402	5.05816	5.44687	4.88449	100	0.195095	0.235596	0.346084	No	No
HSD17B6	3.97889	4.27667	4.59478	4.3018	4.49565	5.6545	4.60101	4.7501	5.48199	5.20288	5.65395	5.2282	5.48016	5.33005	4.9765	5.45932	5.14225	5.11571	5.27544	5.00015	100	0.194781	0.0582917	0.10889	No	No
JAKMIP3	3.42904	4.27354	3.09365	4.53832	5.42702	5.31922	5.57585	5.63984	5.69274	3.88511	5.52468	5.75372	5.19331	4.27484	4.87859	5.36845	4.7355	6.42413	6.05962	4.91284	100	0.194393	0.299213	0.414423	No	No
GATD3	4.68936	4.90512	5.52238	4.84066	4.70154	5.00614	4.76328	4.99352	4.97192	5.1278	4.99909	5.29456	5.088	5.06227	4.45612	5.55225	4.82718	4.42323	5.95653	4.81906	100	0.19415	0.112892	0.189716	No	No
RUVBL2	4.49728	5.21097	4.91434	4.77182	5.02475	5.28577	4.68137	4.68533	5.03619	4.65167	5.30387	5.29687	4.88405	5.22198	5.27525	5.16324	4.94088	4.93998	5.12274	5.09164	100	0.193465	0.243505	0.353875	No	No
ANXA11	5.64828	4.46182	4.66839	5.02121	5.79769	4.76466	4.98817	4.83725	4.34551	5.48625	4.47353	4.94502	4.75129	5.25395	4.86301	4.88805	5.09323	4.86585	5.97932	4.86751	100	0.193068	0.235758	0.346084	No	No
NME1	5.08416	4.62252	4.86265	4.94485	4.98876	4.96796	5.09786	4.74917	4.88866	5.27745	5.03651	5.03821	4.6918	4.64336	5.05805	4.93594	5.3491	5.31858	5.25074	5.19367	100	0.192594	0.2538	0.366086	No	No
APOD	5.20695	3.83486	4.8937	4.34975	5.99183	4.9612	4.74945	5.5943	5.46016	5.62678	4.4843	4.8342	4.17778	4.51704	4.93023	5.09987	5.58179	5.85334	4.68467	5.16779	100	0.192441	0.206219	0.310847	No	No
NCLN	4.83033	4.43967	4.66198	5.09542	4.49821	5.34684	5.55261	4.86768	5.46035	4.90336	4.91828	4.94506	4.67113	4.91514	5.54796	4.72142	5.39597	4.7869	5.15329	5.28839	100	0.191555	0.260453	0.37229	No	No
ABHD14B	4.217	4.71986	4.82589	5.1479	4.92039	5.00519	4.99573	5.38659	5.25834	5.11537	5.25558	4.87407	4.71124	5.08973	5.18323	5.0798	5.27954	4.98976	4.93817	5.00661	100	0.191322	0.163531	0.259533	No	No
CTNND1	5.42071	4.31941	5.17332	4.59007	5.04646	4.74679	5.10631	5.35846	5.07995	4.97111	5.0041	5.02138	5.07205	5.07743	4.89044	4.5262	5.25534	5.29776	5.15948	4.88321	100	0.190643	0.251405	0.363838	No	No
ARPC4	5.35452	4.51806	5.22184	4.5708	4.73082	4.90745	4.99445	4.63203	5.29081	5.17576	4.63095	5.07438	5.26258	5.31375	4.6285	4.94593	5.35433	5.00921	5.37935	5.00449	100	0.190513	0.242581	0.352827	No	No
AGL	4.67084	4.93375	4.94272	5.11751	4.73617	4.93997	5.69436	5.52484	4.77971	5.178	5.526	5.30439	4.7508	4.9027	4.87782	5.04732	4.75019	4.75478	4.70649	4.86164	100	0.190276	0.107496	0.181524	No	No
ABCC6	4.93296	4.45737	4.78406	4.05035	5.20087	5.36737	4.95459	5.10162	5.16854	5.14813	5.08764	5.10796	5.2017	5.2131	5.03823	5.18316	4.96282	5.34331	5.02723	4.66899	100	0.190016	0.288621	0.403605	No	No
CDK5RAP3	4.91435	4.67991	4.93208	5.04702	5.12336	5.23252	5.14236	4.86657	4.75334	4.88117	4.90003	5.05958	4.93153	5.78595	4.79571	4.68357	5.0409	4.92592	5.27448	5.02967	100	0.183969	0.320043	0.433952	No	No
ARPC2	5.14987	5.42156	4.83848	4.22137	4.80867	4.82662	4.89227	4.96887	5.19158	5.32487	5.02928	4.60124	5.34714	5.03532	5.04502	4.6931	5.12989	5.11477	5.11623	5.24384	100	0.18355	0.29775	0.413383	No	No
PRDX6	4.54168	5.15821	5.41921	4.45322	4.84686	5.2805	5.03505	5.33751	4.71333	5.43258	5.62685	5.11293	4.93087	4.52649	4.52724	5.88454	4.6945	4.56162	5.15396	4.76284	100	0.181175	0.0240381	0.0506051	No	No
PPP1R21	3.49356	4.91509	3.80408	5.32391	5.97172	5.73809	4.72012	4.33141	5.25084	3.71177	5.11526	4.60022	5.09394	4.81569	5.72898	5.72156	4.91808	5.9843	5.34991	5.41148	100	0.180519	0.226162	0.335962	No	No
PON2	4.53382	4.60452	4.54154	4.75224	4.60082	5.672	5.25989	4.67106	5.24715	5.26095	4.81809	4.60972	5.13022	4.68655	5.12808	5.43731	5.26422	5.64661	5.12821	5.007	100	0.180108	0.205847	0.310828	No	No
EIF3J	4.97351	4.10318	5.15232	5.08655	5.49753	5.01739	4.79645	4.81521	5.5264	5.20942	4.71118	5.1625	4.94652	4.22722	4.9148	5.12211	5.50969	5.03786	5.33695	4.8532	100	0.179667	0.271567	0.385643	No	No
HEBP1	4.7438	4.95906	5.27787	5.00094	4.96507	4.97836	5.09674	4.9299	4.63448	5.16702	4.9584	5.33791	5.06968	4.91852	5.12031	5.18396	5.10632	5.04957	4.84946	4.65261	100	0.17894	0.250831	0.363447	No	No
MVD	3.91187	5.34417	5.25294	4.70995	3.94258	5.20064	5.54196	6.88539	4.05288	4.38194	5.64948	3.85109	4.22546	4.57038	4.20925	5.39925	4.18903	5.71498	7.21834	5.74843	100	0.178892	0.255726	0.368254	No	No
OLA1	5.47277	4.03661	4.63434	4.85872	5.64357	5.21552	4.78503	5.42301	4.57724	5.11994	4.5301	5.21818	5.13812	4.90732	5.20117	5.3639	5.22611	5.15373	4.91667	4.57796	100	0.176715	0.26185	0.373673	No	No
FXN	4.5139	4.85076	4.87102	4.20314	4.26885	5.0855	5.17663	5.54182	5.32191	5.36635	5.05767	5.43367	5.31965	5.08417	4.50078	5.59469	5.09033	4.90796	5.2844	4.52681	100	0.17601	0.29376	0.409226	No	No
CPT2	4.62975	4.71387	5.4396	4.87856	5.04838	4.75226	4.52244	5.29266	4.86832	5.39318	4.57917	5.84228	4.97049	5.4042	4.6344	5.44622	5.10044	4.55825	5.702	4.22352	100	0.17382	0.0427452	0.0829649	No	No
SOD2	4.75722	5.18364	4.61558	5.05465	4.15855	4.7392	4.65899	5.12867	4.94625	3.98426	5.05924	5.53366	5.04251	5.2899	5.26736	4.94923	5.49597	5.37994	5.41267	5.34251	100	0.173002	0.0318213	0.0641956	No	No
SEC24A	4.58137	4.1395	4.89101	4.54051	4.83983	4.54244	5.5717	5.09485	5.51848	4.85407	4.93145	5.34311	5.22991	5.61369	5.14868	4.5947	5.60985	5.1885	4.58287	5.18348	100	0.171484	0.340389	0.454735	No	No
DNAJC3	5.35279	4.36076	5.19462	4.88055	4.72079	5.66904	5.53565	3.90244	4.62423	4.54762	5.2612	4.80775	4.93328	4.86086	5.30272	5.25883	5.21863	5.55982	4.79942	5.20901	100	0.171395	0.310793	0.426392	No	No
SRI	5.30287	5.22913	5.27492	5.21711	4.70218	5.61377	4.08927	4.76659	5.085	5.27399	4.42165	4.69679	4.48074	4.69132	4.48021	4.93255	5.2863	5.44951	5.27865	5.72743	100	0.170758	0.265805	0.378077	No	No
TMPO	4.76829	4.57495	4.61658	5.23016	4.97343	4.15096	5.28328	4.78868	5.54003	4.37919	5.69263	5.606	5.0168	5.66938	5.35051	4.43073	5.01089	4.89992	4.91795	5.09967	100	0.170193	0.242204	0.352573	No	No
PDE12	4.41801	5.27436	4.74579	4.58884	5.24733	4.99838	5.49251	4.92463	5.22661	5.21765	4.71116	4.89219	5.78309	4.39639	4.97108	4.85733	4.91235	4.58777	5.64131	5.11323	100	0.169802	0.363178	0.479736	No	No
IDH3A	4.74758	5.0025	5.88335	4.87878	4.1912	4.94197	4.9536	5.34298	5.02798	4.71148	5.04197	5.11809	5.36629	4.98007	5.07509	4.96708	5.39106	4.22579	4.58761	5.56553	100	0.169695	0.191132	0.292949	No	No
AHNAK	5.20121	4.55181	4.19129	4.29076	4.84759	4.43999	5.7606	4.67999	5.39183	4.37276	4.88689	5.47022	5.04032	5.68519	5.13064	4.543	5.19846	5.90378	5.7186	4.69506	100	0.169134	0.1427	0.232153	No	No
DTYMK	4.62781	4.37099	5.2233	4.14451	5.05793	5.19373	4.84039	5.33854	5.22706	5.64515	4.45678	4.81661	4.81408	5.20939	5.55717	5.47957	4.92555	4.56802	5.31718	5.18627	100	0.168834	0.341407	0.455471	No	No
PNPLA6	5.1339	4.99288	4.70628	5.19868	4.01033	4.40573	4.64613	5.54427	5.8287	4.28642	4.50103	4.88689	4.63486	5.79524	4.61108	5.42305	5.14571	4.95508	5.50849	5.78525	100	0.168795	0.311228	0.426651	No	No
CTNNB1	5.32319	4.73552	4.48365	4.73521	4.77775	5.42419	5.63817	4.58499	4.87778	5.2737	4.92494	5.19011	4.61041	4.54578	5.85818	5.21783	5.08523	5.21932	4.80391	4.69017	100	0.168131	0.299003	0.414423	No	No
RPS5	4.68949	4.53203	4.93561	4.92732	4.74731	5.18558	5.63704	4.95572	4.92204	5.72955	4.85584	4.98183	5.15147	4.86626	4.75822	5.15171	5.52714	5.00399	4.28205	5.15978	100	0.167267	0.183327	0.284213	No	No
SERPINC1	5.27099	5.31141	4.77018	5.20405	4.80245	5.03141	4.49914	4.73569	4.99554	5.09098	4.89727	5.11357	5.27228	4.48574	5.76412	4.90788	4.67747	5.21053	4.92918	5.03013	100	0.165792	0.277821	0.391332	No	No
ASMTL	3.98938	3.99895	5.07997	4.96103	4.73501	4.94126	5.19791	5.60174	5.30537	5.18351	5.01115	4.71308	5.15846	5.1351	5.46829	4.98174	4.95007	5.91493	4.85342	4.81964	100	0.16548	0.260155	0.372267	No	No
RUVBL1	4.67273	5.09927	4.561	4.9717	5.44702	5.17814	4.67742	4.69836	4.93067	4.79501	5.40914	4.5055	5.03387	5.12695	5.43601	4.99269	5.4017	5.19775	4.43808	5.42699	100	0.164239	0.3046	0.419548	No	No
NME1	5.08416	4.62252	4.86265	4.94485	4.98876	4.96796	5.09786	4.74917	4.88866	5.27745	5.03651	5.03821	4.6918	4.64336	5.05805	4.93594	5.3491	5.31858	5.25074	5.19367	100	0.164215	0.29585	0.411074	No	No
USP15	4.96804	5.20815	3.95732	4.82498	5.15021	4.63741	4.86502	5.29497	5.05155	5.2952	5.52216	4.96497	4.37715	4.94689	4.87455	5.01137	5.1842	5.51244	5.3579	4.99552	100	0.160775	0.373109	0.490992	No	No
PPM1A	4.56903	5.43431	4.83146	4.72489	5.03526	5.15569	5.43497	5.01532	5.33972	4.85653	5.20277	4.83084	5.05131	4.02528	5.29934	4.82112	5.43072	5.33633	4.97845	4.62666	100	0.160358	0.315685	0.430389	No	No
ACAT2	4.35945	5.08726	4.57467	4.85861	4.99555	5.39532	5.12943	5.74326	4.65455	4.87161	4.97399	4.39832	4.98413	4.86167	5.02249	5.49369	4.6684	5.25688	5.14767	5.52305	100	0.159974	0.204296	0.309826	No	No
CLUH	4.86162	4.73367	4.92449	4.5212	4.98282	4.97637	4.79709	5.4355	5.28318	5.22376	4.82955	5.08904	4.80022	4.88042	5.35467	5.33071	5.08487	5.05595	4.83048	5.00438	100	0.159828	0.294638	0.409716	No	No
FLG	2.85681	5.1454	4.71474	2.58031	7.62732	3.22094	5.2066	6.84034	7.19042	3.34069	5.51638	5.19116	5.07133	2.86157	6.53104	3.86972	4.0616	5.40429	6.66399	6.10534	100	0.159636	0.742136	0.817129	No	No
SARS2	4.22172	5.70891	5.21063	4.56013	5.28215	4.6672	4.83082	5.27922	4.92205	5.52964	4.40257	5.33045	4.70437	4.50061	4.37475	5.17312	5.022	5.66894	5.62676	4.98397	100	0.159535	0.328336	0.44244	No	No
COPZ1	4.92078	4.45047	5.06893	4.87709	5.10431	4.95322	4.85235	5.32023	5.30197	4.79865	4.99679	5.29748	4.87891	4.79602	5.08285	5.02713	5.0203	5.10932	4.77598	5.36721	100	0.156754	0.336224	0.450976	No	No
GCLM	5.43671	5.02323	5.01508	4.36159	5.18626	4.85252	4.9239	4.71472	4.72352	5.35575	5.12649	4.67826	5.17777	4.77872	4.78571	4.95177	5.30235	5.01992	5.34666	5.23906	100	0.156041	0.250927	0.363447	No	No
PFN1	4.65202	4.98673	4.93311	4.99209	4.62418	5.21933	5.13002	5.24736	4.99729	5.36968	5.23677	5.04389	4.95766	4.71284	5.12036	4.86405	4.84911	5.12938	5.07788	4.85624	100	0.155132	0.29405	0.409226	No	No
SEPTIN7	5.16038	5.10657	4.78503	4.57053	5.87314	5.30308	4.12374	4.82719	4.79526	4.79948	4.98823	4.37967	4.88547	5.08965	5.10058	5.3703	4.61006	5.50529	5.23998	5.48636	100	0.154035	0.35328	0.468439	No	No
LASP1	5.29386	4.77406	5.1901	4.85599	5.19822	4.93469	5.4189	4.85113	4.64509	5.30598	4.84642	4.97629	4.82266	5.11875	4.71093	4.68549	5.1499	4.9233	5.14937	5.14889	100	0.153189	0.228064	0.337923	No	No
RPA1	4.2458	5.49865	4.60983	5.1284	4.92243	4.86891	4.72886	3.89097	5.67545	4.02252	6.28121	5.72839	4.25306	5.35367	5.04677	4.49847	4.63789	6.23437	5.01876	5.3556	100	0.152886	0.391606	0.511418	No	No
FAH	4.5445	4.70416	4.69704	4.94121	4.25856	4.75995	5.90181	4.81355	4.90545	4.84926	5.15805	5.13438	5.38907	5.3611	5.18584	4.55851	4.99084	4.96243	5.44525	5.43903	100	0.152661	0.212811	0.319125	No	No
FBXW10	3.69994	5.78195	4.86878	4.9063	5.16418	5.40985	4.65384	4.32605	5.03734	4.45074	5.42252	4.85054	5.98521	4.04194	5.63479	4.72498	5.10505	5.81808	5.32643	4.7915	100	0.152497	0.415257	0.531982	No	No
RTCB	5.13161	4.53531	4.9203	5.15269	4.34165	5.25805	4.74735	4.8118	5.52835	4.21742	5.11829	5.01767	4.88961	5.52161	5.17845	4.64685	5.56332	5.47838	4.79984	5.14145	100	0.152419	0.355358	0.470835	No	No
CYP2D6	5.04943	3.94079	4.78983	4.99951	5.04455	4.75311	4.81857	4.87188	5.20611	4.62791	4.65132	4.47429	4.77865	5.20684	6.04328	4.42146	5.3838	6.27921	5.19253	5.46693	100	0.151068	0.0542077	0.102138	No	No
EIF2S2	4.77191	5.01654	5.24448	4.65454	5.03164	5.20203	4.65406	4.86926	5.12867	5.2555	4.44013	5.11038	4.78174	5.0522	5.01907	5.60268	5.21812	4.69916	5.28454	4.96336	100	0.150938	0.33922	0.453596	No	No
GDA	4.52469	4.99783	4.98665	5.20674	5.1133	4.84371	5.54492	4.59477	5.14533	5.14521	4.73603	4.96666	5.72499	4.72343	5.03476	4.76019	4.39943	4.67905	6.05981	4.8125	100	0.148344	0.158402	0.252313	No	No
TXNDC12	5.25137	4.80729	4.76967	5.2723	4.62246	5.05544	5.48758	4.19487	4.55035	5.22437	4.82312	5.04534	5.59174	4.59791	5.01425	4.48083	5.56502	5.57229	4.48852	5.58529	100	0.148224	0.368983	0.486298	No	No
VPS4B	4.70677	4.07999	4.73626	5.47244	5.11522	5.61162	5.62516	4.58499	4.89427	4.65148	5.47176	5.27488	5.14465	5.58056	4.0102	4.47665	4.88143	4.68968	5.58577	5.40622	100	0.148154	0.422195	0.539678	No	No
CAST	4.98738	4.37252	4.98058	5.11507	4.97564	5.13066	4.97607	4.76512	4.77378	4.9584	4.83126	5.24116	4.81561	5.29625	5.01062	5.00164	4.88637	5.50557	5.36527	5.01101	100	0.146972	0.410552	0.527898	No	No
PGLS	4.43979	5.20405	4.6239	4.83833	5.09872	5.05238	5.19371	5.33609	5.37069	5.1166	5.34318	5.12594	4.97734	4.93943	4.78932	5.43338	4.54301	4.86029	4.63717	5.07668	100	0.14527	0.323325	0.436364	No	No
DDX5	4.25698	5.25508	4.65554	5.58711	4.87815	4.92242	4.05752	4.4283	4.89502	4.9826	5.37173	4.89495	4.94	6.07045	5.41435	4.78291	5.02658	5.01056	4.96263	5.60712	100	0.145211	0.370184	0.487511	No	No
ACTR1A	4.706	4.4721	5.0118	5.01594	5.51289	5.17916	5.78153	5.04932	4.63468	4.79347	5.18992	4.68899	4.67602	4.21152	5.29199	5.6367	4.94794	5.83315	4.69022	4.67667	100	0.144981	0.378527	0.49737	No	No
SERPINA12	3.82841	4.29136	4.94949	4.33021	5.6612	4.39847	4.06886	4.95627	10.3769	3.14518	4.23986	5.51159	3.56924	4.43758	4.57542	5.91415	4.66272	5.21571	5.96833	5.8991	100	0.143839	0.590667	0.688781	No	No
EIF1	4.71523	4.45849	4.82637	4.85164	5.03815	4.75485	5.26352	5.01828	5.41474	4.94028	5.64259	4.89569	4.96673	4.70121	5.01881	4.99161	5.80612	5.36594	4.58541	4.74433	100	0.143578	0.402795	0.521	No	No
RALB	5.44688	4.64353	4.57226	5.20917	5.95862	4.56255	4.54657	5.28105	4.58454	4.62428	5.41614	4.96255	4.09615	5.95449	4.70856	5.24271	5.41204	5.18094	4.26106	5.33591	100	0.143272	0.307187	0.422109	No	No
STRAP	4.99911	4.44256	4.79538	4.48414	4.74597	5.60118	5.19916	5.46874	5.15584	5.06311	5.08365	4.92872	5.0246	4.74201	5.38933	4.33253	5.18947	5.43465	4.96123	4.95864	100	0.140093	0.426843	0.543226	No	No
JUP	4.55522	4.2521	4.43147	4.77187	4.81183	5.5095	4.94532	5.94959	5.79661	5.15104	4.79217	4.84222	4.28997	4.76277	5.72298	5.76679	4.68602	5.85396	4.59591	4.51267	100	0.139165	0.482305	0.595481	No	No
TPD52	4.26729	4.688	4.55816	5.65351	4.47098	4.97719	5.42703	5.03481	5.06939	5.04951	4.55688	5.57259	4.57155	4.90768	6.074	4.39234	5.64699	5.40633	5.04714	4.62862	100	0.136474	0.402386	0.520859	No	No
TMEM126A	4.86817	4.73654	5.28763	5.04945	4.87472	4.78342	5.37422	5.46074	4.24802	4.55431	4.87885	5.9842	5.34393	4.97795	4.54551	5.89108	4.89877	5.02044	4.55062	4.67142	100	0.13553	0.384358	0.503891	No	No
VANGL2	3.81473	4.88191	4.70544	5.0218	5.85174	6.04985	5.11666	4.16289	5.41599	4.01355	5.37125	4.27359	5.13738	4.70113	5.91277	4.581	5.00444	5.7163	5.37813	4.88944	100	0.133849	0.452452	0.569161	No	No
PYM1	4.37423	4.55841	5.32616	5.22379	4.95222	4.78752	5.37318	5.04933	5.35313	5.35017	4.55769	4.83011	4.9563	5.08652	5.28299	5.42903	4.9046	5.06106	4.22019	5.32339	100	0.132804	0.431933	0.547303	No	No
CSTA	3.34833	3.62947	3.45469	3.61866	10.0516	3.64324	5.15476	5.12297	4.78386	3.79597	4.64597	5.51826	3.99035	4.00131	8.50657	4.6753	4.79982	7.62601	4.47021	5.16261	100	0.132756	0.71373	0.793489	No	No
IGSF6	3.12356	4.76291	4.18116	5.01507	5.18747	5.7989	4.76457	4.59048	5.73381	4.15719	4.98797	5.20054	5.06786	5.24903	6.01005	4.95405	4.38421	5.24514	5.78133	5.8047	100	0.132276	0.416494	0.533174	No	No
NOMO1	4.91399	4.23572	5.09984	5.30826	4.98656	5.30429	4.68114	4.97581	4.88635	5.40599	4.68944	4.63213	5.14712	4.85707	5.32685	5.46172	5.52181	4.95772	5.20107	4.40712	100	0.130069	0.396656	0.515741	No	No
SRPRB	5.06019	4.55283	4.45646	4.85061	5.03191	5.34348	5.1497	5.02644	4.93655	5.43387	5.20478	5.30443	5.05985	4.97616	5.02511	4.96077	4.8665	4.84831	4.78532	5.12673	100	0.128583	0.401853	0.520555	No	No
URB1	3.83849	4.76774	4.53427	5.42253	5.14887	6.05763	4.228	4.81779	4.92658	3.71221	5.26307	4.90622	5.16344	4.90546	5.79799	5.35513	4.70521	6.29861	5.30064	4.85013	100	0.127215	0.434264	0.548661	No	No
KRT77	2.99323	4.21666	4.69348	6.3467	6.83428	4.96266	5.80729	4.17439	5.21307	3.47302	5.49997	4.27507	4.63618	4.62994	5.63262	4.49987	3.93283	5.7068	4.83924	7.6327	100	0.127048	0.654493	0.74524	No	No
AP1G1	4.34754	4.90288	4.79782	5.26934	5.51629	5.03066	5.50927	5.0219	3.96732	4.68716	4.75834	4.71023	5.15811	5.75214	4.91009	4.77192	5.22542	5.1524	4.97114	5.54001	100	0.126053	0.460481	0.575519	No	No
XPNPEP3	4.48894	4.84535	6.02349	4.37947	4.68458	5.07457	4.62147	4.64777	5.4025	4.8042	4.74752	4.86846	5.41362	5.32895	4.84986	4.73132	5.22983	5.21673	5.59098	5.05038	100	0.125633	0.396005	0.51528	No	No
CSK	5.39107	4.68971	5.75812	3.70056	5.72815	4.28505	4.14993	4.62095	4.98242	4.90463	5.38323	4.89259	5.08484	5.2715	5.61775	4.72745	5.51061	5.2195	5.07884	5.00308	100	0.12501	0.540198	0.644875	No	No
LRP1	4.77708	4.67282	4.77323	4.82292	4.95118	5.08139	4.98276	4.60708	5.3631	5.27853	4.92829	5.41863	5.13597	5.11947	4.98726	4.83197	5.1142	5.26167	5.01582	4.87663	100	0.12271	0.407404	0.525011	No	No
DSTN	5.12464	5.16058	4.95971	4.77099	4.94369	5.05953	5.07895	4.96546	5.0313	5.3556	5.22925	4.7239	5.03837	4.80823	4.7854	5.07093	4.95452	4.88683	4.8926	5.15954	100	0.122651	0.407	0.524879	No	No
EIF3B	5.13667	4.34585	4.66949	5.16694	5.57397	4.69503	4.81792	4.30889	5.34616	5.09637	5.25276	5.09365	4.91177	4.91	4.50215	5.12937	5.47193	5.41496	4.8914	5.26472	100	0.122276	0.489003	0.601501	No	No
SF3A1	4.36977	5.36738	3.58834	5.36737	5.22938	5.45571	4.9497	4.65578	4.2586	4.30531	5.41166	5.26271	5.43982	5.03036	5.78888	5.03654	4.52869	5.9432	4.78122	5.22957	100	0.121517	0.487189	0.600121	No	No
HDHD5	4.51735	5.08276	5.2331	4.91184	5.87695	5.06901	4.69792	5.20053	5.05005	4.76528	4.02343	4.83758	5.04525	5.10204	4.80607	5.87698	4.74238	4.46175	5.23885	5.46086	100	0.120797	0.493218	0.605635	No	No
GMDS	4.7764	4.87837	4.55896	3.94897	5.4879	5.71443	5.21372	4.95991	5.19539	4.18995	4.92824	4.13195	4.60757	4.71536	5.88689	5.41778	5.22315	5.56293	5.3444	5.25775	100	0.120724	0.497145	0.609099	No	No
NACA	5.10937	4.44741	4.88765	4.61804	5.29881	5.06316	4.61296	5.16724	5.22347	5.22132	5.11986	4.76762	5.10513	5.3464	4.44672	4.75788	5.1872	5.25486	5.0273	5.3376	100	0.119489	0.468489	0.583074	No	No
KRT16	3.99235	4.17264	4.73333	3.32795	6.9639	4.35011	5.71427	4.76767	5.89622	3.53275	6.59423	5.07622	4.64118	4.34605	7.23106	4.85039	5.2413	5.90553	4.84972	3.81314	100	0.119017	0.634784	0.728036	No	No
VDAC3	4.94693	4.99835	5.11389	4.75376	5.13229	4.83187	4.60417	5.5026	4.48627	5.16862	4.79739	5.10559	5.13735	4.89754	4.57307	5.47396	5.30758	5.22541	5.32887	4.61449	100	0.11731	0.377038	0.495788	No	No
CC2D1A	3.99058	4.69015	4.34204	5.50255	5.93988	4.95105	4.87306	4.34677	5.31747	5.04919	5.11322	4.29581	4.62757	5.59857	5.15708	4.6085	5.39553	6.05168	4.56753	5.58177	100	0.116766	0.503848	0.614715	No	No
DHRS4	4.6642	5.01353	4.83488	5.10521	5.30732	4.89806	4.97974	5.48137	4.48843	4.82231	4.87235	5.14032	5.78924	5.24735	5.04408	5.32377	4.63622	4.65858	4.87881	4.81422	100	0.116093	0.473903	0.587235	No	No
EIF3I	5.13512	4.42544	5.43359	4.9239	5.11765	4.73759	5.22144	5.00545	4.84805	4.90578	4.26538	4.82074	4.86294	4.64926	5.24188	5.44378	5.32863	5.51105	4.64932	5.47301	100	0.11493	0.542728	0.645417	No	No
SEC63	4.53038	5.31262	4.98924	4.72912	5.10846	5.11242	4.62105	5.05324	4.61279	4.98275	5.22422	4.96804	5.07419	4.3242	5.32653	4.88557	5.6303	4.90922	5.21474	5.39092	100	0.113695	0.518054	0.627649	No	No
COASY	4.73165	4.95757	5.34344	4.65467	4.92735	5.14596	4.84551	5.2618	4.91362	4.84507	5.07551	5.42134	5.20435	4.89401	4.88328	5.13752	4.8931	4.88532	4.93843	5.04049	100	0.111399	0.483385	0.596015	No	No
TBC1D15	5.04693	4.21707	4.43344	5.88212	5.11317	4.75727	4.94389	5.00135	5.65201	4.47352	4.90891	5.74369	5.15398	4.58041	5.16302	4.71759	5.33451	5.03515	5.19747	4.6445	100	0.111389	0.507972	0.618447	No	No
HADHB	5.13348	4.94111	5.07953	5.01297	5.03078	4.67585	4.8005	5.58011	4.68462	4.88855	5.09139	5.24316	5.01819	5.03933	4.82434	5.44898	5.24435	4.61089	5.15113	4.50076	100	0.109109	0.42838	0.544387	No	No
CYP4V2	4.43137	4.94852	5.27742	5.60375	4.40196	5.12729	4.66515	4.11634	5.55927	5.29122	4.8696	5.50986	5.65165	4.10223	5.83587	4.77035	5.46611	4.28886	5.28123	4.80195	100	0.108504	0.413853	0.530965	No	No
ABCF1	5.25469	4.76947	4.78313	4.61335	5.73893	4.64782	4.54951	4.41327	5.09171	4.67898	4.68967	5.62477	4.63788	5.79368	5.75096	5.21629	5.18139	4.84788	4.93554	4.78107	100	0.107971	0.584703	0.685039	No	No
SYPL1	5.48787	4.93227	4.31347	4.24124	5.68144	4.48325	4.30407	4.70368	6.24192	5.21468	5.54853	5.11115	4.03362	5.28106	4.62846	5.19811	5.09661	5.53948	4.56584	5.39326	100	0.107706	0.588291	0.687292	No	No
IMPDH2	4.69059	4.70683	5.25511	4.89169	4.64907	4.56108	5.83034	5.48154	5.0583	5.37804	4.92174	4.63859	5.25001	4.92733	5.04414	4.72229	5.32076	4.8337	4.7898	5.04904	100	0.107468	0.530677	0.638059	No	No
SMC1A	4.96885	5.42013	4.28206	5.13611	5.03329	5.1014	4.7996	4.24243	5.30753	4.15394	5.75822	4.71165	4.9435	5.04614	5.10873	5.27251	5.09043	5.13444	5.33385	5.1552	100	0.107323	0.540612	0.644875	No	No
HUWE1	4.33032	4.91193	4.87507	5.40426	5.56679	4.73838	5.49027	4.62683	4.94725	4.51587	4.97241	4.77174	5.21504	5.15715	5.03577	5.43052	4.62544	5.01064	5.56054	4.81378	100	0.106719	0.594687	0.691616	No	No
DUSP23	4.79963	4.97084	4.90897	4.51716	5.24402	5.12073	5.03986	4.68761	5.09829	4.87726	5.08835	5.20629	5.07135	4.8718	4.6047	5.02656	5.2229	5.15357	5.52885	4.96128	100	0.105828	0.502678	0.613877	No	No
GSTK1	5.51977	4.72844	5.28791	5.39813	4.74398	4.42244	4.54191	5.22335	4.7506	5.34716	4.6685	5.11064	4.97132	5.03474	4.70335	5.2692	5.17957	4.75034	5.22489	5.12376	100	0.105153	0.489216	0.601501	No	No
NMNAT1	4.03929	4.95252	4.58781	5.51349	5.57131	5.57887	4.31585	4.16932	5.50019	5.21514	5.17955	4.71175	3.76447	5.39574	5.69038	4.21163	5.41529	5.38141	4.84625	5.95975	100	0.104375	0.56855	0.66972	No	No
RHOT2	5.28459	5.01674	4.3174	4.43128	5.17085	4.65377	4.69624	4.96648	5.61236	4.17826	5.01343	5.10581	4.80621	5.54196	6.01496	5.06164	5.41623	5.2922	4.99397	4.42562	100	0.103182	0.540173	0.644875	No	No
SEPTIN9	5.09818	4.72449	4.73	4.87532	5.21759	4.97345	4.98158	5.33472	5.12798	4.72908	4.88434	4.87756	4.57472	5.37017	5.47803	5.25175	5.0495	4.72984	5.03756	4.95415	100	0.102266	0.542382	0.645417	No	No
ACSM2A	4.57782	5.55051	5.46372	5.38195	4.3643	4.50463	6.33553	6.11265	4.16317	4.28996	4.67764	5.13335	5.1957	4.28389	5.4041	5.55705	4.07505	5.59324	4.54409	4.79165	100	0.101823	0.514592	0.625196	No	No
DAP	4.55122	4.44715	4.66146	5.4802	4.90239	3.81364	5.56518	4.87363	5.63014	4.26706	5.8324	5.4484	4.88813	5.25094	5.2723	4.96472	4.23458	4.68763	5.82902	5.39981	100	0.101617	0.487405	0.600121	No	No
IARS2	5.00398	4.93251	5.16696	4.80576	5.09994	5.04175	4.79691	5.33243	4.89994	5.14844	5.06888	4.95063	5.04794	4.90396	4.83226	5.3638	4.88155	4.58064	5.09518	5.04654	100	0.101181	0.516454	0.626147	No	No
HECTD1	4.61783	4.17344	4.98525	4.49873	5.9463	5.61058	4.1916	5.36615	5.09214	3.9241	4.76637	5.3132	5.2222	4.91607	5.55848	5.4384	5.30627	5.20783	5.35574	4.50934	100	0.100059	0.662247	0.753577	No	No
PSMB8	4.63199	4.50144	4.38766	4.73833	5.26982	5.4808	5.29593	5.49378	4.98922	5.51843	5.23177	5.69775	4.66229	4.89527	4.339	5.0935	5.06633	5.39586	4.21746	5.09336	100	0.0995416	0.527811	0.63549	No	No
ACSS2	3.57619	5.84256	4.85408	4.11121	4.20849	5.75884	4.26822	5.62404	4.87147	5.03299	5.90669	4.83464	5.22442	4.86747	4.97452	5.21669	4.32597	6.21079	5.29306	4.99766	100	0.0994309	0.412123	0.529135	No	No
CRKL	4.87761	4.77499	4.71425	4.96394	5.40901	4.76469	4.77387	5.37111	5.45907	5.15058	5.0358	4.92801	4.06656	5.17958	5.15972	5.40609	4.45653	5.43925	4.96088	5.10845	100	0.0992267	0.560528	0.661613	No	No
DHCR7	4.77802	4.89177	5.03441	4.88065	4.49106	5.06649	4.69698	4.96571	4.76957	4.96278	5.29052	4.89519	4.6446	4.91398	5.04209	4.91867	5.18621	4.81552	5.55646	6.19932	100	0.0991242	0.320595	0.434363	No	No
ADAMTS12	3.85906	5.20031	4.20767	4.9274	5.32786	4.84706	6.02848	4.76385	5.55964	3.40153	4.98889	4.36248	5.19551	4.6402	6.49056	5.2949	3.59374	6.714	5.26308	5.33377	100	0.0990805	0.587991	0.687292	No	No
APOO	4.80345	4.69581	5.5836	4.87282	4.60544	4.70588	4.50621	5.09993	5.189	5.42688	4.75532	5.27714	5.23178	4.53804	4.985	5.67492	5.18437	4.78247	5.16379	4.91815	100	0.0958315	0.513529	0.62434	No	No
MIA3	4.85627	4.76218	4.6834	4.80869	5.56892	5.19239	4.86545	5.37865	5.08788	5.09047	5.07502	4.6827	4.96172	5.03416	5.27042	5.04449	4.95896	4.99856	4.73708	4.94261	100	0.0933952	0.581045	0.681461	No	No
AK3	4.44285	4.76996	5.3317	4.69457	4.81612	5.01788	4.71464	4.93528	5.33446	5.15317	4.62033	5.22667	5.26455	5.14707	4.84489	5.44875	5.07944	4.74057	5.35806	5.05906	100	0.0930943	0.249213	0.361566	No	No
AIP	5.00752	4.89341	4.83141	5.20963	5.08267	4.4389	4.61094	5.18635	4.89992	5.02992	5.64334	4.99913	4.52722	5.46882	5.26161	4.70934	5.00505	4.71108	5.25348	5.23025	100	0.0928537	0.627729	0.721649	No	No
ARL1	5.1019	4.48862	4.98902	4.9859	4.94033	4.98036	5.31984	5.0615	4.91824	4.99757	5.45224	4.77235	4.88851	4.67676	4.67838	5.14081	6.06323	4.55445	4.7785	5.21151	100	0.0912436	0.535203	0.640728	No	No
SMARCD2	4.17037	4.88019	4.17736	4.89205	5.87141	5.74919	5.61459	4.73067	5.05157	4.33611	4.06872	4.75812	4.75516	4.85067	5.59699	5.31811	4.99395	5.76501	5.3486	5.07117	100	0.0903314	0.531977	0.638739	No	No
TXNDC17	4.5384	4.33841	4.1052	4.67428	4.90647	4.56963	5.74078	4.9096	5.31596	5.09883	5.36354	5.15051	5.21932	5.64433	5.92692	4.68872	4.68106	5.52665	4.6543	4.94709	100	0.0873401	0.455962	0.571512	No	No
PAFAH1B2	4.75432	4.84857	4.84601	5.47515	5.38904	4.67481	5.55798	5.51528	4.72957	5.26383	4.98014	5.15341	4.68897	4.73424	4.44855	4.70361	4.83682	5.58442	4.82809	4.98719	100	0.0871073	0.556515	0.657768	No	No
TRAP1	4.95618	4.82693	5.40266	4.61774	4.76847	5.08632	4.98165	4.9822	4.93567	5.00764	4.62245	4.88107	5.22506	5.27117	4.84998	5.20836	4.75564	5.10166	5.57533	4.9438	100	0.0866013	0.519516	0.628983	No	No
CDK11B	3.88981	5.62673	4.01637	4.59602	6.41113	5.37393	4.20825	4.67314	5.03008	4.3543	6.2959	4.88444	5.04724	4.5581	5.1974	5.1941	3.60857	5.47893	5.84762	5.70793	100	0.0863435	0.639777	0.731835	No	No
UHMK1	4.31872	5.50693	4.64443	4.02885	4.37721	5.15622	5.25386	4.94515	5.2636	3.44983	5.86533	4.6108	4.56098	4.56863	5.89254	5.73762	4.82284	5.1529	5.18983	6.65374	100	0.0860472	0.624471	0.718575	No	No
EIF3A	4.7273	4.96101	4.77168	4.99114	5.04348	5.24953	4.92028	4.74939	5.07794	4.96244	4.75469	4.98397	5.14838	5.08861	5.33878	4.54768	5.26667	5.21738	5.30618	4.89349	100	0.0849017	0.601639	0.698769	No	No
ESYT1	4.73518	4.98357	4.5151	4.90708	4.9603	5.19112	4.48358	4.95502	5.56943	4.5362	4.91301	5.35965	4.86687	4.80894	4.9154	5.63276	5.27434	5.53809	5.04344	4.81093	100	0.0842271	0.647956	0.738764	No	No
MACF1	4.59556	4.5112	4.82442	5.10401	5.22872	5.13553	5.05277	5.5765	5.36894	5.02782	4.64466	4.79258	5.06081	5.24769	4.96353	5.0113	5.2945	5.04064	4.99902	4.51981	100	0.0822296	0.69598	0.781046	No	No
TAGLN2	5.15045	5.30032	4.44535	4.51688	5.0668	4.93079	4.59767	4.32422	5.42235	5.1372	4.68097	4.98924	4.58978	6.06254	5.37931	5.11879	5.4108	5.75025	4.55148	4.5748	100	0.0817107	0.493274	0.605635	No	No
ANXA1	4.98213	5.76779	4.67954	3.90169	6.4929	3.60054	4.43589	4.72577	5.3007	4.25649	3.69685	5.50116	4.87685	4.51545	7.5797	4.14251	5.32025	5.9965	5.06253	5.16478	100	0.0800666	0.676994	0.767348	No	No
IAH1	4.12926	4.90433	4.05921	4.89028	5.90736	5.83526	5.19158	4.36789	5.31161	4.5025	5.14675	4.84399	4.52259	4.71809	5.38813	4.79752	4.96359	5.67953	5.2025	5.63804	100	0.0779153	0.609693	0.7053	No	No
TNS1	4.52912	5.46624	5.0942	4.4326	5.46567	5.34283	5.20089	4.35986	5.18765	4.33684	5.2294	4.88642	4.37659	5.25177	5.20141	5.0568	4.7977	5.48012	5.0786	5.2253	100	0.0775347	0.692741	0.77911	No	No
P4HB	5.0952	4.9226	4.85974	5.19878	4.77535	5.34751	5.04854	5.00782	4.76945	5.21273	4.96619	5.0799	4.94424	4.77177	5.13918	5.01504	5.17909	4.67727	4.89808	5.09151	100	0.0770001	0.589504	0.687886	No	No
LSM3	4.97866	5.27723	4.80497	6.01844	4.05946	4.75846	4.14842	4.43604	5.52278	4.41702	5.06022	4.60678	4.65815	6.03688	5.84469	3.54819	5.04093	5.54806	5.29852	5.93611	100	0.0743921	0.637084	0.729639	No	No
ZG16B	3.86021	7.25172	3.70981	3.98669	4.797	4.11764	4.5201	5.38847	8.14869	2.75444	5.37246	4.2585	3.87685	4.06251	5.40172	3.64908	5.32385	7.06535	7.5045	4.95038	100	0.0732723	0.794594	0.85447	No	No
APOH	4.70982	5.84695	5.06529	4.85812	4.02934	5.51126	4.98986	4.40802	5.15955	4.52019	4.75496	5.10261	5.48461	4.6886	4.82694	4.6477	5.90437	5.31004	4.60414	5.57763	100	0.072616	0.683684	0.772918	No	No
RIDA	4.32823	5.19168	4.73454	4.98013	4.27745	4.56554	5.89149	4.80727	5.61046	4.506	4.78484	5.74717	5.37437	5.25145	5.32643	4.52582	5.09442	4.86754	5.35096	4.78422	100	0.0718269	0.426204	0.54288	No	No
AFDN	4.44472	4.77038	4.96732	5.11272	5.03327	5.30173	5.39183	4.57476	5.08662	5.06678	5.47932	4.73893	4.45202	4.83593	5.41073	5.00388	5.02921	5.333	5.23598	4.73086	100	0.0717665	0.691643	0.778708	No	No
LMO7	5.19726	4.76718	5.11799	4.92406	4.66908	5.27191	4.8862	5.05406	4.32059	4.75552	4.95616	5.22111	4.75594	5.91748	5.867	4.47863	5.53684	4.74612	4.90649	4.65036	100	0.0711037	0.735133	0.811583	No	No
ASAH1	5.81578	4.36494	5.09269	4.74606	5.82321	4.98415	3.96319	4.29199	5.1072	4.71511	4.29431	4.55749	4.87695	5.00085	6.31255	4.35833	4.52518	5.87987	5.4221	5.86804	100	0.0709797	0.70272	0.786269	No	No
TKFC	3.6671	5.09353	5.36151	5.22036	4.70159	5.60166	5.84603	4.78994	5.03492	5.31471	5.19496	4.96219	5.84209	4.376	4.99143	5.22793	4.26241	4.31565	5.39789	4.79809	100	0.0707796	0.426259	0.54288	No	No
USP14	4.90274	4.66614	4.88385	4.87912	5.42855	4.78657	4.75855	4.8992	5.27946	5.13803	5.60794	4.98087	4.61684	4.69009	4.65024	5.25653	4.77238	5.01109	5.32004	5.47178	100	0.0702821	0.689116	0.777448	No	No
ACSL1	4.38146	4.77234	5.01894	4.80373	5.27525	5.17225	4.91961	5.44423	4.85522	5.1308	5.39148	5.03765	5.3029	4.80179	4.93737	5.56175	5.01008	4.73615	5.04965	4.39735	100	0.0701367	0.5886	0.687292	No	No
SYNCRIP	4.8343	5.05202	4.54132	4.93995	4.79799	5.43807	4.19773	4.7181	5.11352	5.2603	5.32591	5.13323	4.62801	5.76449	5.43108	4.68429	5.31411	5.02626	4.68883	5.11047	100	0.0695887	0.628747	0.722064	No	No
LYZ	5.2953	4.98834	5.02754	4.63592	5.9177	3.80267	5.15068	5.79557	5.20427	5.03976	4.15848	4.55933	5.4542	4.09793	5.92302	5.02786	4.71126	5.4214	4.67242	5.11635	100	0.0693149	0.734287	0.811163	No	No
CTBP1	5.00387	5.24602	4.94267	5.13084	4.824	4.94385	4.88322	5.10888	4.79874	5.01247	4.3304	5.35662	5.27952	5.11185	4.37275	4.40305	5.16196	5.10203	5.46417	5.52311	100	0.0672107	0.691936	0.778708	No	No
CLPX	5.05237	5.01049	4.95056	4.83759	4.90154	4.85486	4.80839	5.24016	4.94972	4.95391	4.98611	5.20867	4.7455	4.76981	4.7497	5.26136	5.18142	5.15663	5.39743	4.98379	100	0.0665492	0.706318	0.788774	No	No
TFRC	3.63965	5.78828	5.4858	4.75977	5.01296	5.57542	5.2016	5.24015	5.47829	4.38144	4.4628	5.72641	5.14294	4.03247	6.55805	3.99117	4.61437	4.78949	6.34991	3.76905	100	0.0659445	0.694963	0.7806	No	No
FLOT2	5.43417	4.8268	4.9399	4.94545	4.50301	4.41729	5.61674	5.42306	5.38045	4.5282	4.56677	5.55551	4.39096	5.71071	5.04338	5.18912	4.12989	5.82445	5.0784	4.49574	100	0.0652019	0.715227	0.794105	No	No
SHMT1	4.69568	4.87256	5.03528	4.9995	4.7168	5.18495	5.05749	5.47101	4.72317	5.26098	5.44787	4.84476	5.49842	4.39565	5.07087	4.79383	4.98897	4.83315	5.38598	4.72309	100	0.0651189	0.566852	0.668171	No	No
CTTN	5.09398	4.78266	5.0919	4.78776	5.22987	4.85653	4.96171	5.07062	5.06355	5.26515	5.03759	5.17605	5.20489	5.35645	4.72919	5.01462	4.48553	5.09422	4.557	5.14074	100	0.0648542	0.665123	0.756355	No	No
ITIH2	5.03365	5.32688	5.49567	4.99543	4.45536	5.49558	4.31118	4.55643	4.75624	4.77368	4.91619	4.66312	4.92018	5.70076	5.09377	4.84673	5.69489	5.3913	4.38883	5.18413	100	0.0641064	0.704548	0.787808	No	No
SHROOM3	4.20809	5.62006	4.73396	4.9533	5.66245	5.92322	5.8954	4.90178	4.36727	4.5727	4.46494	4.42897	5.3117	4.63538	5.45721	4.58026	5.28185	5.42021	5.24266	4.33859	100	0.0640832	0.700925	0.784765	No	No
DSC1	3.91296	3.81489	4.44276	4.61888	5.22458	4.8663	4.22163	4.9332	6.10937	4.41094	5.91046	4.57019	4.8876	4.46733	5.74606	5.61302	5.74551	5.33131	6.02438	5.14864	100	0.0639296	0.709753	0.790582	No	No
PDXDC1	4.99347	4.03969	5.27211	5.02177	4.69856	5.36223	5.44679	5.26875	4.73996	5.16713	5.5403	5.2559	4.66379	5.00027	5.14652	4.82436	4.95498	4.39817	4.90198	5.30326	100	0.0610061	0.732022	0.809175	No	No
CALML5	3.51553	3.40308	3.82248	3.69422	9.44225	4.37231	6.10996	5.78565	5.19121	4.11267	4.56657	5.85906	3.41456	4.66371	4.47624	4.25774	5.19573	8.59964	4.53363	4.98374	100	0.0595163	0.863544	0.903503	No	No
VIL1	4.90938	5.11944	4.89688	4.33486	4.20569	4.95111	5.56886	5.80357	5.29987	5.17535	5.81082	4.81937	4.7275	5.14199	4.80564	4.64233	4.91294	5.43617	4.91421	4.52402	100	0.0585345	0.710959	0.791419	No	No
FAF2	4.58261	5.06612	5.6058	4.31703	5.05666	5.29442	4.92709	5.16812	5.06364	4.82405	5.02774	4.98199	5.1621	4.39504	4.64416	5.1616	5.6457	5.4407	5.09302	4.54239	100	0.0575931	0.746198	0.819124	No	No
MOV10	4.79805	4.69057	4.99574	5.29003	4.50595	4.77395	5.03504	4.92958	5.062	5.23684	4.69052	5.2393	4.90054	5.31279	5.44481	5.02008	5.27289	5.24365	4.85238	4.70529	100	0.0566862	0.754722	0.824326	No	No
ACTR2	5.25013	4.62998	5.01358	4.74806	5.37116	5.15378	5.23256	4.75075	4.93979	5.17102	5.14949	4.66538	4.63649	4.99823	5.45782	4.72472	4.87595	5.37815	4.57001	5.28291	100	0.0549112	0.777512	0.842345	No	No
DIDO1	2.90541	3.92625	4.3932	3.96105	5.10747	6.21347	3.10317	3.70081	5.2045	4.89684	4.72819	4.98054	8.82981	6.54586	5.66778	5.67158	4.35996	4.7291	5.75155	5.32345	100	0.0547438	0.805075	0.862015	No	No
COPS2	5.03458	5.36878	4.19115	4.92736	5.11212	5.41311	5.05467	4.5726	5.22827	4.78167	5.08778	4.83199	4.99588	4.75668	5.59542	4.68194	4.31942	5.63837	4.85049	5.55773	100	0.0546532	0.783112	0.84519	No	No
TLN1	5.90673	5.3703	4.73375	4.73326	5.50862	4.59321	4.83155	4.7235	4.93957	5.32672	4.16364	5.0421	5.09402	5.16102	4.63467	5.21528	4.57588	5.11594	5.03453	5.29571	100	0.0522349	0.715653	0.794105	No	No
AP2B1	4.99431	4.80261	4.40192	5.24567	5.30814	4.88456	4.71045	4.86911	5.22436	5.63704	5.08803	5.3404	4.75346	5.44851	4.63648	4.93096	5.22791	5.11263	4.64662	4.73685	100	0.0515886	0.750379	0.822159	No	No
FKBP1A	5.19239	5.06091	5.02253	4.79492	4.89871	4.8784	4.62541	4.31938	4.74493	4.80052	6.03265	5.22899	5.45991	5.26471	5.22699	4.38684	5.28458	5.37768	4.0644	5.33515	100	0.0505412	0.767644	0.83477	No	No
PXMP2	4.63249	4.99031	5.0216	4.66699	5.45559	4.38558	4.7947	5.40627	4.90932	5.15738	5.10492	5.4309	5.47286	4.49597	5.02231	5.43366	5.14686	4.67374	5.23093	4.56763	100	0.0492294	0.757199	0.825993	No	No
VPS36	4.72108	6.07055	4.77513	4.94628	5.40908	4.85739	4.23683	4.48252	5.60727	4.05592	5.26334	4.40277	5.30016	4.81163	5.1785	5.25093	5.20362	4.73825	4.78335	5.9054	100	0.0490053	0.798587	0.857259	No	No
GPR78	3.84908	5.12469	4.19657	4.90285	6.22759	5.35648	5.10268	4.89217	5.60859	3.65962	5.37624	4.18465	4.33592	5.54358	5.71989	4.24642	4.9665	6.45964	4.68552	5.56135	100	0.0487277	0.786794	0.84713	No	No
CPSF6	4.92562	5.70607	4.42044	4.75728	4.82216	5.11046	4.76761	4.56113	4.88076	4.58778	6.31559	4.67588	4.81912	4.98751	5.87454	4.3225	4.27547	5.90369	4.72488	5.56152	100	0.0477261	0.805008	0.862015	No	No
PRSS1	4.09341	5.72938	4.71062	4.89561	4.97319	5.24753	6.06252	4.65421	5.05903	4.37973	5.29083	4.62049	5.95452	4.32666	4.77784	5.44868	4.69454	5.35483	5.02577	4.7006	100	0.047713	0.754725	0.824326	No	No
ADI1	4.37305	4.92003	4.79093	5.37029	6.1934	4.48046	4.86463	5.05575	5.53918	5.1992	5.34818	4.43954	4.58056	5.00119	5.59758	4.27479	4.41755	5.26608	4.80126	5.48635	100	0.0476054	0.764656	0.832562	No	No
SERPINB1	5.18123	5.48734	3.99383	5.54215	5.23485	4.06548	5.65928	4.02824	4.65019	4.85467	5.50761	5.08162	5.65776	5.20559	5.09205	4.36852	4.1375	4.86103	5.6625	5.72856	100	0.0451806	0.76696	0.834548	No	No
LRRC40	4.80781	4.31514	5.43771	5.06123	4.97578	4.56179	5.08092	5.3056	4.94954	4.61773	5.39742	5.32976	5.27198	5.71461	4.69833	4.63981	4.60495	4.89645	4.80166	5.5318	100	0.0429108	0.812377	0.867698	No	No
DDI2	4.2126	5.1169	4.73239	5.01567	4.7115	5.21215	5.15967	4.57136	5.07942	4.74222	5.43273	4.98426	5.17241	5.0963	5.35899	4.5324	4.55591	5.68269	5.49179	5.13865	100	0.0426293	0.823184	0.874947	No	No
UBE2M	4.62334	5.14554	4.89801	5.34718	5.27849	5.30516	4.86737	4.97942	4.78662	4.99954	4.80151	5.08368	4.98059	5.22884	4.58232	4.79328	4.73661	5.18486	5.13587	5.24179	100	0.0406379	0.806601	0.862588	No	No
AK2	4.73417	4.84377	5.51693	4.76343	4.65491	4.97795	4.79414	5.11609	5.06695	5.0673	5.23667	5.08394	5.30243	4.72125	4.88694	5.34725	4.96821	4.77265	5.44423	4.70079	100	0.0406188	0.778874	0.843296	No	No
DNM1L	4.5982	4.30817	5.04987	4.571	5.34208	4.99621	4.77065	4.78149	5.62037	5.27189	4.88786	4.58258	5.23174	5.82915	4.95731	5.03653	4.60635	5.77294	5.05483	4.73078	100	0.0401794	0.813721	0.868601	No	No
PGAM1	4.5721	5.10225	5.21765	5.11313	5.32053	6.34964	4.22328	6.37643	4.27845	6.03496	5.29745	4.83304	4.48282	3.80652	4.38618	6.04956	3.87347	4.80283	4.66208	5.21763	100	0.0398117	0.524123	0.631924	No	No
GPT	4.74041	5.26152	5.16057	4.53306	4.67303	4.60142	5.90345	5.61775	4.98645	5.08627	5.63031	5.0237	5.42528	5.02586	4.92457	4.81535	4.03998	5.05102	4.70789	4.79211	100	0.0394281	0.749474	0.822159	No	No
STUB1	4.85408	4.77411	4.5613	5.4084	4.93379	5.0966	4.63069	4.99516	5.09442	5.29736	4.96192	5.12407	5.19672	4.99406	4.84619	4.94711	4.87861	5.96486	4.81746	4.62308	100	0.0392449	0.825852	0.876178	No	No
PREP	5.00931	4.42195	4.7995	5.33227	5.05561	4.97822	5.42817	4.95775	5.04522	5.52804	5.04671	5.09773	5.41654	4.54309	4.61853	4.56461	4.99176	4.98802	4.8805	5.29646	100	0.0392155	0.821573	0.874177	No	No
SLC27A4	5.1882	4.7336	4.44255	4.5704	5.32233	5.61342	5.03667	4.94267	5.46616	4.21646	4.74378	4.88257	4.58472	5.46241	5.38819	5.30975	4.91046	5.23382	4.75036	5.20147	100	0.0385089	0.830289	0.879813	No	No
LRBA	4.98996	4.97689	4.36939	4.84417	4.97475	4.42593	5.72869	4.58584	5.0249	4.82599	4.31223	5.63627	4.90628	5.40937	5.13801	5.06081	4.94691	5.56271	4.85415	5.42676	100	0.0378591	0.848783	0.894388	No	No
KYNU	4.98697	4.82765	5.05867	5.00222	4.99438	5.12935	4.79791	4.94511	4.9032	5.36131	5.18092	4.8606	5.19638	4.83608	4.98533	5.71371	4.08036	4.84683	4.91178	5.38126	100	0.0376489	0.78377	0.84519	No	No
PTMS	4.49883	5.35533	5.37482	4.80309	4.95965	5.87953	5.24093	4.70371	5.37557	5.61596	5.08042	5.15443	4.97034	4.65606	4.77365	5.09948	4.03374	4.45096	4.64125	5.33227	100	0.0372383	0.798664	0.857259	No	No
RDX	5.31582	4.82671	5.018	4.64509	5.11492	5.16437	4.88738	5.23327	5.30683	4.93251	5.02559	5.25922	4.97139	5.28856	4.9368	5.49373	4.77686	4.84658	4.53063	4.42573	100	0.0371765	0.762433	0.830661	No	No
GALK1	4.43082	5.12917	5.17596	5.0454	4.99408	4.65186	6.06232	5.09332	5.16106	5.00325	5.2303	5.06167	5.53046	4.60708	4.75974	5.32785	4.29308	5.33145	4.48	4.63112	100	0.0360242	0.641164	0.732459	No	No
KIF13B	4.59992	4.79608	5.02705	4.84231	5.53492	5.20538	5.16358	5.13562	5.13835	4.67705	4.78917	5.33354	4.57475	5.01132	4.91261	4.78775	4.97975	4.97875	5.21587	5.29624	100	0.035962	0.854764	0.8965	No	No
COL14A1	5.9145	5.4164	4.76165	4.4841	5.56214	4.08167	4.19831	4.75621	4.63764	4.28794	5.12413	5.92558	4.06689	5.00823	4.79335	4.22074	3.97412	6.99569	5.84169	5.94902	100	0.0351803	0.889645	0.922623	No	No
PRKDC	4.75159	4.9305	4.94189	5.96746	5.25745	5.34747	4.24409	4.42976	4.84515	4.02804	5.34851	4.88271	4.50493	5.38203	5.45725	4.58363	4.73964	5.72224	5.05039	5.58528	100	0.0342903	0.85223	0.8965	No	No
TMT1A	4.33164	5.31033	5.13179	5.29757	4.77137	5.56593	4.80522	4.70452	5.08244	5.17062	5.57929	5.25485	5.24355	4.57602	4.94685	5.25699	5.12382	3.99095	4.76192	5.09436	100	0.0336447	0.782976	0.84519	No	No
TJP2	4.51202	5.45786	4.76806	4.86767	5.18572	5.34862	6.02053	4.81918	4.73351	4.72042	5.33648	4.82621	5.0103	4.61231	4.28732	4.76308	5.06275	5.16191	5.13103	5.37502	100	0.0325489	0.85582	0.8965	No	No
EEFSEC	5.34012	4.42836	5.2968	4.24641	4.6347	5.3234	4.72107	4.87075	5.07307	5.4967	5.32949	5.40063	4.89332	5.2061	4.69995	5.18865	5.54456	4.88174	5.083	4.3412	100	0.0323111	0.839382	0.887788	No	No
ADSL	4.75154	5.29165	4.98456	5.26272	4.76069	5.26559	4.84617	5.03798	4.97767	5.01646	5.10532	5.07551	4.41344	4.7863	5.12448	5.04773	5.02757	5.08541	5.16474	4.97446	100	0.0320401	0.847072	0.893789	No	No
OTUB1	5.03235	4.98465	5.11998	4.58662	4.86657	5.0388	5.30207	4.96337	4.88604	4.89553	5.5005	5.16435	4.48729	5.0784	4.98137	5.15713	5.05591	5.30387	4.60831	4.98691	100	0.0317627	0.854317	0.8965	No	No
XPO1	4.97759	5.35251	4.46568	5.973	4.67353	5.20943	4.20868	4.17398	5.69879	4.01353	4.77692	4.97128	4.47257	5.54514	6.2394	4.27395	5.39771	4.68602	5.25801	5.63228	100	0.0317238	0.856803	0.89699	No	No
DCD	3.23104	3.66134	4.36821	5.08752	6.07727	5.57777	6.14084	5.99693	5.65178	3.53089	5.21982	4.38349	3.87146	5.00502	5.08576	4.74067	5.62357	5.75363	5.12924	5.86373	100	0.0294839	0.873569	0.910709	No	No
MTCH1	4.61015	5.04261	5.41001	5.40273	5.02738	4.19397	4.49722	6.15383	5.08831	4.81974	5.79923	4.5082	4.56741	4.60901	5.0963	5.07824	5.06529	5.29624	5.56319	4.17096	100	0.029225	0.881988	0.916741	No	No
CYP4F3	4.15468	5.164	4.51415	5.30599	5.14588	4.41638	5.15319	4.17057	5.26332	4.62892	6.4598	5.07135	5.33443	5.13326	5.50086	5.01702	5.01486	4.86818	4.74723	4.93592	100	0.0287998	0.837442	0.886314	No	No
LMNB2	4.73414	6.19985	4.04393	6.04292	5.18952	4.72014	5.02906	3.87253	4.78489	4.55685	4.57032	4.98197	5.03608	5.15858	4.85934	4.99151	4.90927	5.20075	5.73288	5.38546	100	0.0285741	0.869767	0.907909	No	No
UBE2L3	4.69033	5.0638	5.13163	4.8507	4.67343	5.23836	5.34891	4.81489	5.08559	4.50026	4.74832	4.89332	5.53582	5.34038	4.68187	4.85811	5.10046	4.99121	5.00285	5.44977	100	0.0277972	0.867751	0.906815	No	No
TMED4	5.01222	4.82836	5.04425	4.41193	4.74038	4.74755	5.65614	4.88274	5.73031	4.95879	5.19076	5.30992	5.00015	4.77672	5.08977	4.34116	5.40559	5.14735	4.78282	4.94312	100	0.0271681	0.855418	0.8965	No	No
TUBA1A	5.43613	4.62426	4.62584	4.96252	5.1773	4.58341	5.27288	4.69724	4.9954	4.93742	4.75375	5.14482	4.84969	5.78615	5.25745	4.70405	5.15982	5.09896	5.0556	4.87731	100	0.026566	0.824511	0.875823	No	No
ABCE1	4.84921	4.71961	5.10276	5.09968	4.85177	4.6163	5.05916	5.5697	5.07061	5.00394	5.08029	4.87833	5.01427	4.89751	5.56513	5.23917	4.67152	4.82221	5.13795	4.75088	100	0.0258395	0.906226	0.934978	No	No
UFM1	5.03755	4.57124	4.46354	5.40009	4.92835	4.96889	5.35306	4.67442	5.18478	5.19494	5.30034	5.06314	4.96837	4.57861	5.33125	4.89436	5.65322	5.12451	4.60747	4.70187	100	0.0253757	0.866565	0.90612	No	No
ASPDH	4.66692	4.70055	5.34679	5.25074	5.02364	4.84368	5.76484	5.08261	5.11172	4.96135	5.33485	4.95482	5.16478	5.24238	4.81202	4.8004	4.8385	4.98743	4.37128	4.74069	100	0.0250374	0.846139	0.893347	No	No
HEATR4	3.78304	5.05126	4.71943	5.06916	5.79168	5.2927	5.52833	4.47727	5.43647	4.27539	4.77765	4.93366	4.76463	4.9035	5.7275	5.37362	4.3477	5.33442	5.06984	5.34275	100	0.0250322	0.869841	0.907909	No	No
TMED5	5.32205	4.95972	5.10248	5.24552	4.82323	4.89744	4.84744	4.66649	4.85856	5.02476	5.31701	5.1432	4.95848	4.91058	4.65566	4.79069	5.04311	4.88006	4.86997	5.68354	100	0.0230153	0.885828	0.919634	No	No
GSN	5.07001	5.29129	5.01829	4.75429	5.93319	4.95074	4.7592	4.35525	4.83691	4.05501	3.90149	4.00191	4.98644	5.78953	5.53594	5.05391	5.76537	6.09931	4.66412	5.17779	100	0.0229933	0.899748	0.931309	No	No
MGST1	5.29252	5.24488	4.96453	5.27693	5.27056	4.92647	4.96255	4.82336	4.127	4.9717	5.67122	4.33855	5.46883	4.47682	4.96647	5.0808	5.17834	4.63248	5.54812	4.77788	100	0.0223807	0.855194	0.8965	No	No
LONP1	4.59868	4.74347	5.53166	4.92009	4.57105	5.12356	4.91862	5.568	4.76939	5.05433	4.9081	5.03284	4.9068	4.73547	4.94145	5.48288	5.34794	4.97921	5.2821	4.58435	100	0.0218081	0.872224	0.909851	No	No
AARS2	4.35716	5.83595	5.08978	5.05098	5.0979	4.79832	5.46026	4.70067	4.80214	4.19306	5.4421	4.63746	5.37534	5.10177	4.68892	4.87685	4.8608	5.5778	4.85952	5.19321	100	0.0217476	0.912294	0.939269	No	No
FLII	5.08993	4.88182	5.39463	4.72002	5.26751	4.51321	5.10384	4.40276	5.54187	5.32945	5.05305	4.93064	5.23991	4.83666	4.77897	5.00001	5.08692	5.24285	4.6521	4.93385	100	0.0213116	0.905178	0.934978	No	No
NHLRC2	4.92783	4.87427	4.84727	4.53042	5.64131	4.55104	5.86925	4.97629	4.91754	4.73843	5.45001	4.8858	5.27537	4.92909	5.37391	5.27875	4.74995	4.61288	4.6242	4.94639	100	0.0211797	0.913326	0.939775	No	No
IDH2	4.81311	4.30611	5.10552	5.19756	4.99941	4.90422	4.72459	5.50775	5.21179	4.4586	4.44905	5.87426	4.67937	6.01374	4.62821	4.82561	5.0985	4.86152	5.71077	4.63032	100	0.0197067	0.821957	0.874177	No	No
FDXR	5.63555	4.93834	5.37937	4.89439	5.29457	4.78713	4.59245	4.76025	4.72862	5.09404	4.91211	5.35542	5.08979	4.8087	4.64527	5.56773	4.64669	4.27921	5.76176	4.82861	100	0.0189543	0.906516	0.934978	No	No
SLC22A1	4.35954	4.74777	4.59915	4.18401	6.91133	4.75908	4.80065	5.77566	5.37068	5.26254	5.05572	4.9855	4.84093	4.60939	5.10948	5.19446	4.28566	6.28303	4.52427	4.34115	100	0.0186578	0.889766	0.922623	No	No
MACROH2A1	4.62634	5.01645	4.29342	5.64973	5.69168	4.83624	4.10095	4.04081	4.68833	4.52196	4.73925	5.06502	5.04939	6.4547	5.88215	4.43033	4.62187	5.50867	4.95337	5.82936	100	0.0182996	0.917218	0.942455	No	No
MYLK	5.37519	4.66899	4.91947	4.88467	5.40288	4.43328	4.96256	5.45268	5.44384	4.96645	5.17358	4.4062	4.98367	5.50001	4.75388	5.14895	4.42813	5.34984	4.58908	5.15666	100	0.018191	0.91874	0.943117	No	No
USP7	4.94516	5.1746	4.84318	4.6318	5.34424	5.27375	4.56452	4.50682	4.84712	4.26246	5.5155	5.1908	4.62512	5.39609	5.84992	4.88803	4.88394	5.39507	5.25335	4.60854	100	0.0159457	0.929327	0.949578	No	No
ECHS1	4.48345	5.20485	5.00336	4.87969	4.90179	4.95027	4.77552	5.79501	4.75544	5.28991	4.92115	5.2936	5.05162	5.1156	5.02727	5.22735	4.81226	4.64495	5.31128	4.55564	100	0.0155046	0.913991	0.939904	No	No
SERPINB3	2.89602	4.14856	3.46729	3.53954	9.7856	4.54515	3.74428	5.00596	9.61887	2.72742	4.18031	4.36002	3.27762	3.81222	8.07459	4.34462	4.36811	9.2178	4.34862	4.53738	100	0.0145731	0.968824	0.978377	No	No
FLOT1	5.29069	5.05808	4.96122	5.22883	4.75087	4.39663	5.24537	4.86568	5.31517	4.68022	4.84835	5.61751	4.59479	5.31109	5.04414	5.10576	4.47615	5.19059	5.18044	4.83841	100	0.0140793	0.926083	0.948418	No	No
BTN3A1	4.18411	4.99027	4.21844	4.43211	5.65016	5.53323	5.52179	4.33096	5.73347	4.86448	5.12753	4.81847	4.56816	5.20508	5.35486	4.36016	4.30678	5.86569	5.21411	5.72014	100	0.0124625	0.941132	0.959316	No	No
AADAC	4.93612	4.93704	4.94916	5.07141	4.70059	5.23501	4.75658	4.7507	5.05386	5.04196	5.14293	4.83863	5.27829	4.69143	4.9636	5.01968	4.84234	5.33353	4.76687	5.69026	100	0.0114602	0.911821	0.939269	No	No
TUBB	5.18173	4.80515	5.04925	4.72459	5.00467	4.93742	5.35414	4.77496	4.95853	5.19116	4.91093	5.20986	4.99611	5.07441	5.2154	4.72296	5.00715	4.85565	5.05595	4.96997	100	0.00957357	0.950511	0.966612	No	No
ARPC5	5.40676	4.77913	5.04397	5.05569	4.46622	4.32559	5.3859	4.60586	5.05483	5.27622	4.97012	4.86371	5.58306	5.07969	5.43971	4.81428	5.05807	4.97393	5.17588	4.6414	100	0.00828023	0.959377	0.973921	No	No
FLG2	3.99551	4.44297	3.88017	4.8372	9.0001	4.37666	4.30283	4.73155	4.97167	4.33729	3.02727	3.39843	4.1505	4.80183	7.44219	4.88724	5.37209	9.10603	4.53421	4.40427	100	0.00776603	0.975496	0.984113	No	No
GRPEL1	4.283	4.99601	5.02284	5.05947	4.82384	4.80008	5.15842	5.84272	5.42357	5.54227	4.43682	5.28421	4.46685	4.41976	5.18319	5.13763	5.14456	5.87551	4.9019	4.19737	100	0.00751635	0.962358	0.975809	No	No
HNRNPH1	4.75309	5.48651	3.6864	4.99787	5.23761	5.11633	4.88499	4.23308	6.05768	5.1095	5.64984	4.09615	4.7439	5.57375	6.16982	4.56971	4.22782	4.89416	4.60758	5.90421	100	0.00737815	0.964814	0.976594	No	No
VCP	5.11476	5.25924	4.92451	5.10981	4.79746	5.06709	5.01331	5.02931	4.94784	5.08068	4.98229	5.02239	5.02787	4.7063	4.81584	5.00068	5.24939	5.01527	4.83917	4.99678	100	0.00730125	0.961837	0.975809	No	No
GLO1	4.67634	5.40493	5.04141	5.50167	4.84476	5.40238	4.694	4.80571	5.48002	5.10967	4.70154	5.91754	4.58214	4.18815	4.68443	3.90646	5.19039	5.94611	4.7285	5.19383	100	0.00721498	0.963522	0.975853	No	No
TTN	4.43161	5.11288	4.81077	5.01178	5.08381	5.29609	4.58274	4.99402	5.34775	4.53484	4.43197	4.80072	5.43352	5.26186	5.77506	5.13657	4.53807	5.43633	4.80785	5.17175	100	0.00589257	0.975634	0.984113	No	No
IBA57	4.34342	4.66929	5.3653	4.43898	4.87826	5.18941	5.54377	5.279	5.43206	4.74315	5.36293	4.85638	5.48394	5.02303	5.33712	4.77402	4.35056	4.60063	5.59334	4.73542	100	0.00354455	0.984075	0.990332	No	No
GPS1	4.9693	5.28999	5.02791	5.32885	4.96542	5.20711	4.91153	4.1684	4.7378	5.01394	5.00863	5.36471	4.9469	5.43711	4.5779	4.91267	4.90746	4.63943	5.14669	5.43825	100	0.00281372	0.986664	0.991791	No	No
XPO7	4.64143	5.37136	4.42446	5.68941	5.27287	5.41556	4.92273	4.79405	5.35472	4.45304	4.57683	4.51993	5.41736	4.77726	4.67272	5.50916	5.01696	5.35817	4.68999	5.12197	100	0.00261614	0.988899	0.993464	No	No
PRDX5	4.93055	4.81754	5.76168	4.82125	4.78134	5.3017	4.81114	5.2969	4.73337	5.29769	5.07685	5.10577	5.16901	4.81365	4.70556	5.42087	4.67053	4.5542	5.22916	4.70126	100	0.00242555	0.983529	0.990332	No	No
PSMD4	4.86436	4.56137	5.13018	4.83461	5.55	4.92297	5.06172	5.50193	4.88847	4.83244	5.15118	5.02186	4.55792	4.60472	5.22831	4.94662	4.71702	5.27468	5.41445	4.93519	100	0.00164218	0.9914	0.995403	No	No
PPP1CB	4.97395	5.2014	4.98012	5.64313	5.24518	4.33801	5.00828	4.35409	4.58134	5.18582	5.11624	5.27244	4.63761	5.21677	5.56109	4.66638	5.43913	5.01515	4.89292	4.67096	100	0.00153138	0.99266	0.996093	No	No
LTF	3.97967	4.51531	4.84184	4.63857	6.84689	3.97752	4.85087	5.61885	5.60064	5.1943	5.24244	4.75035	4.3914	3.91055	5.69781	4.90815	5.23354	5.52204	5.3452	4.93408	100	0.001232	0.995562	0.998429	No	No
IDE	5.14251	4.14665	4.75258	5.03159	5.61782	5.19778	4.94829	5.18268	5.2968	4.67226	4.82951	5.38616	4.29283	4.06611	5.79518	6.05687	5.04797	4.85089	4.9623	4.72324	100	0.00055844	0.997975	0.99875	No	No
PRKACA	4.94844	4.8825	4.93195	5.27625	4.37328	5.60404	5.20365	5.13598	5.00219	4.63196	5.27353	5.02098	5.06375	4.78592	5.60114	4.68794	5.27853	4.71977	4.74658	4.83162	100	0.000482462	0.997771	0.99875	No	No
CAPNS1	5.16981	4.74762	4.64558	5.23015	4.95143	4.83055	5.2287	5.44686	5.3109	4.40431	4.59744	5.08965	5.00325	5.16127	5.41184	4.78804	4.53141	5.42544	4.82046	5.20527	100	0.000345661	0.998176	0.99875	No	No
SCARB1	5.18359	5.24754	4.93766	4.94398	5.06824	5.13152	4.73035	5.16226	5.43462	5.23818	4.66873	4.8656	4.65059	5.2977	4.25286	4.8316	4.56409	5.64065	5.76132	4.38891	100	3.08066e-06	0.999984	0.999984	No	No
ATPAF2	5.35259	4.90904	5.76934	4.28935	4.39516	4.524	4.79704	5.19748	5.08479	5.84631	4.93951	4.7099	4.60937	4.64338	5.37251	5.82823	4.96255	4.9795	5.08254	4.70742	100	-0.000596605	0.997242	0.99875	No	No
A2A2Z9	5.39325	5.14205	5.44465	4.70224	4.97915	5.03892	5.10538	5.11599	5.11975	5.29863	4.82188	4.82078	4.97992	4.90365	4.59154	4.81705	4.88503	4.92594	4.9328	4.98142	100	-0.00279394	0.983762	0.990332	No	No
PPP1CA	5.19456	4.59277	5.173	5.32731	4.92653	4.74927	4.79975	5.00301	5.36032	4.99152	5.16418	4.98583	4.72193	4.89304	5.13315	4.65477	4.97568	4.97756	4.63132	5.74448	100	-0.00322398	0.985366	0.991059	No	No
CCAR2	4.51615	5.08379	4.47142	5.44643	4.9756	5.20258	4.6302	4.69494	5.59747	4.51665	5.45242	4.81537	4.39762	5.16022	6.00834	4.22366	5.23157	5.08859	4.9247	5.56229	100	-0.00460781	0.97949	0.987431	No	No
SNRPD3	4.677	5.56473	4.97167	5.94275	4.12183	4.6249	5.23184	4.58277	4.43233	4.15469	5.68884	5.35548	4.88267	5.63625	5.14086	4.29728	5.05896	5.12728	4.65094	5.8569	100	-0.00628935	0.967527	0.977635	No	No
NHERF2	5.04389	6.00068	4.69999	4.95722	5.03625	4.03212	5.0717	4.61421	5.57238	4.79686	5.40113	5.50188	4.25999	4.92904	5.02561	4.71248	5.05104	5.20525	4.93317	5.15511	100	-0.00761158	0.966894	0.977635	No	No
PALS2	4.76366	4.61446	4.72786	4.93167	5.30637	5.27756	5.25221	5.43657	4.77866	5.15359	4.73983	5.18172	4.76717	4.21477	5.47906	6.23589	5.09998	4.47111	4.737	4.83085	100	-0.00768126	0.967476	0.977635	No	No
PMPCA	4.72869	5.19692	5.79823	4.93698	4.4871	5.08866	5.14138	4.52913	4.68329	4.52398	4.65349	4.93293	5.39208	5.33896	5.12659	5.39484	5.24085	4.64606	5.13169	5.02816	100	-0.00820285	0.958836	0.973921	No	No
COL3A1	7.08028	5.27257	4.01722	5.00711	6.03528	4.08369	4.09077	7.39303	3.64379	5.79671	3.98952	5.12709	4.42192	4.66589	3.64813	4.3843	4.81289	5.13448	5.11081	6.28453	100	-0.0092398	0.963414	0.975853	No	No
ACADM	4.74758	4.63088	5.12659	4.78691	4.954	4.74258	5.17445	5.32203	4.85465	4.6464	5.41451	5.21079	4.81488	5.43628	4.87765	5.11304	5.25058	4.96856	5.11993	4.8077	100	-0.00957863	0.899202	0.931297	No	No
SNX5	5.4136	4.99195	4.57619	4.30102	5.09174	4.87583	5.17682	5.11303	5.4721	5.59882	4.92357	4.53701	5.61832	4.75182	5.25619	4.97163	4.58519	5.13681	4.73557	4.8728	100	-0.00982714	0.951409	0.966961	No	No
SEC31A	5.13218	4.53389	5.21732	5.14656	4.76124	4.66459	5.49114	4.89533	5.43291	4.81563	4.89127	5.31727	4.7731	4.92896	5.31539	4.89113	5.24388	4.90379	4.8072	4.83722	100	-0.0106408	0.94572	0.962865	No	No
CAPZB	5.17194	4.97298	5.386	4.62646	4.86713	4.91297	5.33708	4.99485	4.88866	4.81224	5.03582	4.38221	5.07279	5.50135	5.74207	4.58935	5.19876	4.68458	5.01564	4.80711	100	-0.0108716	0.950408	0.966612	No	No
CLTC	5.10236	5.1577	5.1022	4.79469	5.15584	5.05629	5.08117	5.09904	4.98341	5.08021	4.59615	5.17342	4.76585	4.93642	4.90876	5.07188	5.46233	4.94049	4.96414	4.56766	100	-0.0117283	0.93666	0.955317	No	No
KRT2	4.22635	4.67979	4.03034	5.339	6.27326	4.81423	5.42324	4.95327	6.41757	4.90961	4.68293	4.16359	3.51859	5.39256	5.89437	4.70676	5.54172	6.61893	3.80864	4.60524	100	-0.0120222	0.927674	0.949489	No	No
FN1	6.16468	5.37144	4.98706	4.76734	5.47671	4.75019	4.77357	4.53202	5.11253	4.49697	4.20196	4.68473	4.5001	5.33159	4.62437	4.92138	4.94523	5.55106	5.18551	5.62157	100	-0.0123713	0.931906	0.951582	No	No
ARF4	5.07263	4.52765	5.14425	5.17589	5.06427	4.91203	5.22425	4.6136	4.73066	5.28077	5.10068	5.20029	5.04417	5.3181	5.02676	4.78374	4.73071	4.8411	4.88259	5.32586	100	-0.0127149	0.941903	0.959539	No	No
AP2S1	5.50082	4.68329	5.02892	5.12398	4.86991	4.83967	4.95656	5.139	5.13112	5.17766	4.41362	5.23346	5.16505	5.07515	4.80123	4.82552	5.19592	4.89189	4.99389	4.95332	100	-0.0148709	0.923023	0.946531	No	No
DIRAS2	4.00075	5.36758	3.42616	4.11049	6.22761	5.26398	5.84813	5.617	5.9402	4.00454	4.86876	4.16676	3.93296	5.13256	5.52003	4.68401	5.09941	6.11636	5.12412	5.54858	100	-0.0154163	0.928811	0.949578	No	No
C1QBP	5.0793	5.18279	4.73648	5.21803	4.92253	5.4371	4.18659	4.89347	5.27678	5.25774	4.79207	4.72027	4.5739	5.11746	5.24443	5.2474	5.16077	4.74544	5.18863	5.01882	100	-0.0155631	0.923153	0.946531	No	No
ATP6V1A	5.28864	4.8256	5.39934	4.61773	4.76219	5.2231	4.98053	4.72972	5.10714	5.31394	5.0389	4.80167	4.91358	4.67078	5.38184	4.99322	5.10624	4.95515	4.77085	5.11984	100	-0.0157158	0.929397	0.949578	No	No
SF1	3.79919	5.11991	3.42861	4.42365	6.30726	5.88176	4.54428	4.25455	6.68952	4.12434	5.63872	4.08563	3.84268	5.74013	5.31092	4.73621	5.693	6.62982	3.9167	5.83311	100	-0.0165198	0.934366	0.953535	No	No
G3BP1	4.94823	4.75584	4.9489	5.24648	5.23806	4.998	4.3998	4.84364	5.39575	5.46634	4.19291	4.6309	5.01488	5.1529	5.04933	5.00924	5.35677	5.20565	5.24597	4.90039	100	-0.0168623	0.924016	0.946858	No	No
U2AF2	4.57902	5.70551	4.3494	6.30458	4.81033	5.16574	4.4861	4.41345	4.0127	5.01533	5.57383	5.0462	4.99623	5.58268	5.49854	4.63539	4.73785	5.09299	4.65192	5.34224	100	-0.016917	0.917554	0.942455	No	No
PLCH1	4.11342	4.6128	5.36629	4.91562	5.76746	5.02959	5.21325	4.33742	5.01798	4.63232	4.84699	5.42116	4.58502	4.7675	5.44792	5.4258	4.8415	5.38707	5.40303	4.86787	100	-0.0187812	0.905498	0.934978	No	No
AKR1A1	4.9081	5.02781	4.89984	4.97785	5.08543	4.99741	5.61167	5.16767	4.82707	5.19705	5.29649	4.88848	4.93734	5.16654	4.9411	4.86512	4.71073	4.88438	4.93194	4.67796	100	-0.0189623	0.881581	0.916741	No	No
LMNB1	4.91047	5.48747	4.94936	6.41275	4.36267	4.63907	4.50302	4.60789	4.71138	4.56681	4.95451	4.9718	5.14179	5.78286	5.27768	4.57664	4.32293	4.9377	4.95865	5.92454	100	-0.0198516	0.910017	0.938034	No	No
MMAB	4.31943	5.55365	4.83286	4.37608	5.46589	4.23937	5.01056	5.11093	4.96688	4.56146	5.35374	5.84635	5.31857	5.40001	4.8098	5.42004	4.86489	4.86925	5.68659	3.99363	100	-0.0217628	0.825689	0.876178	No	No
MARS1	5.24044	4.75605	4.90184	5.09313	4.89545	5.82641	5.03211	4.94221	4.72222	5.13828	4.58885	4.9097	5.24645	4.97848	4.5728	5.55491	4.41738	4.58809	5.49414	5.10106	100	-0.0220317	0.90376	0.934351	No	No
RRAS2	5.41583	5.08021	5.48563	4.68781	5.54904	5.12764	6.15018	4.51344	5.02885	4.20176	5.07277	4.57654	5.07194	4.33112	4.6135	4.93715	4.36284	5.22892	5.23815	5.32668	100	-0.0243491	0.901617	0.932689	No	No
EIF1AY	4.75555	4.9972	5.15631	5.89307	3.95151	5.84842	4.84255	4.76306	4.7539	5.53244	5.39716	4.96033	4.85876	5.0555	4.68199	3.93058	4.79837	5.53467	4.9361	5.35253	100	-0.0245491	0.891402	0.923769	No	No
GOT1	4.56495	5.53738	5.1553	4.76678	3.98097	5.1075	5.89556	4.84168	5.43402	4.67837	5.28184	5.1484	5.57152	4.59174	4.89013	5.06257	4.74946	4.61581	5.09032	5.03569	100	-0.0246812	0.849181	0.894388	No	No
TIAL1	4.20631	5.33403	5.51171	5.19622	5.63551	5.27813	4.23819	4.24705	5.59785	4.20066	5.31968	4.69365	5.07619	5.2242	5.51384	4.68181	4.97003	4.88388	4.8416	5.34944	100	-0.0254109	0.879375	0.915665	No	No
LMNA	5.53313	6.07843	4.75835	6.22832	4.60153	4.49317	4.3033	4.20683	4.45219	4.17412	5.12586	4.72885	5.29816	5.2244	5.38678	4.04732	5.07559	5.74305	4.74695	5.79368	100	-0.0267441	0.883416	0.917677	No	No
NFIC	5.18187	5.50102	4.16377	5.72576	5.32659	4.19254	4.25416	4.73872	5.09595	4.80114	5.71368	5.3528	4.52823	5.03603	5.66827	4.69894	4.57599	5.48962	4.62817	5.32675	100	-0.026855	0.880195	0.915971	No	No
BAAT	5.33355	5.31972	5.14452	5.19002	5.15848	4.55967	4.98507	5.40483	4.37944	4.90003	4.99841	4.60159	4.59288	4.95553	5.18445	5.23839	4.6672	5.21526	4.69184	5.47911	100	-0.0292099	0.832841	0.88198	No	No
GFUS	4.95664	4.90976	5.58455	4.79355	4.6839	5.49184	5.20315	5.85015	5.04754	5.38616	4.89944	4.93505	4.94811	3.91946	4.75429	5.51778	4.57928	5.17508	4.75413	4.61015	100	-0.0306139	0.782821	0.84519	No	No
SUGT1	4.98544	4.75307	5.00675	4.39461	5.33585	4.92598	5.72137	5.30369	5.09375	4.99513	5.49144	4.81218	5.06128	4.96811	5.27861	4.99142	5.13233	4.82161	4.31543	4.61192	100	-0.0309989	0.854495	0.8965	No	No
CAB39	4.626	4.37401	4.88364	5.51148	4.78098	5.83588	5.22941	5.75334	4.5797	5.49447	5.06462	4.7314	4.35696	4.61239	5.08162	5.03527	4.97488	5.68029	4.67382	4.71982	100	-0.0314139	0.876313	0.913023	No	No
GMPPB	4.21727	4.90628	5.02603	5.27724	4.78574	5.32688	5.43894	4.92073	5.48153	4.67799	5.177	5.18098	4.99125	4.23109	5.33733	5.05227	5.05046	4.97915	4.97216	4.96969	100	-0.0316292	0.806168	0.862588	No	No
HSPE1	4.95022	4.98402	4.97547	4.98459	4.82548	4.864	4.89787	5.17149	5.26049	4.82778	5.01199	5.35648	4.78563	5.13602	4.40072	4.916	5.0848	5.40323	5.08913	5.07458	100	-0.0326028	0.854959	0.8965	No	No
PITRM1	5.28539	4.9942	5.1919	5.41871	5.32479	4.44589	4.91492	4.82318	4.61292	4.82538	5.49081	4.70724	4.87263	5.02227	5.41602	4.99379	5.16207	4.7912	4.65602	5.05067	100	-0.0339464	0.839855	0.887788	No	No
CSNK2A1	5.3524	4.81287	4.91643	4.95324	5.43342	4.41563	4.66021	5.39171	5.44941	4.52585	4.7732	5.28314	4.91753	5.3193	4.70303	4.44237	4.6071	5.74751	5.30414	4.99151	100	-0.0347498	0.844942	0.892624	No	No
SPR	4.50621	5.01816	5.50356	5.52366	4.71034	4.65567	5.80738	5.21724	4.60851	4.99363	5.35337	5.28735	5.0935	4.83296	4.90576	4.705	4.49228	4.92751	4.57616	5.28175	100	-0.0350813	0.784364	0.84519	No	No
CFAP54	4.00299	4.56855	4.2259	5.16337	5.64573	5.6137	5.11611	4.09824	5.98019	3.76434	5.19824	4.92324	4.92221	5.35509	7.00961	4.46153	4.59688	4.76961	5.66164	4.92283	100	-0.0351048	0.855713	0.8965	No	No
VWA8	4.8417	4.7076	5.27112	4.94468	4.80945	5.19617	4.48195	5.05563	5.46279	4.8378	4.75679	5.3278	4.73365	5.07983	4.99833	5.28101	5.82038	4.67463	5.27974	4.43892	100	-0.0359228	0.715173	0.794105	No	No
MCCC1	4.66029	4.87575	5.39945	4.87687	5.18438	4.79386	4.24197	4.879	5.17408	5.05055	5.26623	5.02189	5.09271	5.07359	4.86028	5.72107	5.42205	4.50234	5.17287	4.73077	100	-0.0371497	0.788314	0.848241	No	No
DDX39B	4.8458	5.74097	4.71306	6.16465	4.85459	4.43443	4.23898	4.65091	5.11768	4.44662	4.93088	4.7796	4.52748	5.66997	4.95449	4.46824	5.19496	5.61945	5.26104	5.3862	100	-0.0378383	0.826903	0.876759	No	No
HNRNPAB	4.68348	5.43416	4.59154	6.37187	5.19264	4.88262	4.31429	4.48347	4.5944	4.61141	5.28785	5.10309	4.64217	5.42842	5.57965	4.22213	4.709	5.85519	4.67399	5.33864	100	-0.0380249	0.80973	0.865402	No	No
SRSF5	4.71604	5.43766	4.63054	4.66424	5.13428	5.79123	4.61645	5.05793	5.24588	4.57748	5.67465	5.23658	4.442	5.54787	5.29233	3.62116	3.98592	5.50494	5.52444	5.29838	100	-0.0381104	0.847991	0.894217	No	No
SNRPD1	4.81641	4.954	4.92565	6.54666	4.57651	4.51272	4.63747	5.03409	4.95486	4.21327	4.52143	5.1217	5.13768	5.75062	5.57822	4.92841	5.25779	4.39289	4.58794	5.55167	100	-0.03856	0.821127	0.874177	No	No
DOCK11	4.02098	4.65453	4.16958	5.78153	6.56475	5.1812	5.08945	5.02776	5.02915	4.16201	4.56597	4.16318	3.7585	5.49434	6.0675	5.91744	5.02469	6.1123	4.59308	4.62207	100	-0.0393968	0.819409	0.873067	No	No
ALG2	4.95987	4.91916	4.76876	5.01253	4.83953	4.97627	4.41385	4.51524	4.75106	4.4446	5.9298	5.1826	4.64989	5.20749	5.72228	5.27882	4.95766	5.64657	5.15699	4.66703	100	-0.0397117	0.799815	0.857966	No	No
HNRNPR	5.36358	5.52894	4.69079	5.76303	4.88127	4.68524	4.37503	4.65599	5.1733	4.31111	5.2277	4.54751	4.64751	5.58299	5.36313	4.5225	4.81647	5.48457	4.59111	5.78821	100	-0.0404255	0.797795	0.857259	No	No
FGGY	4.80809	4.83453	5.01123	5.0732	4.62192	4.86117	5.70536	5.05028	4.92924	5.53277	5.88615	5.01333	5.15943	4.50584	5.19298	4.75734	4.85699	5.03561	4.43569	4.72885	100	-0.0413646	0.78007	0.843724	No	No
SORBS2	4.91882	4.42765	4.98982	4.77494	4.60906	5.14681	5.78771	5.0827	5.64422	4.76748	5.82032	5.07791	4.8041	4.74089	5.32276	5.00991	4.72635	5.29436	4.54893	4.50525	100	-0.0424092	0.818863	0.87302	No	No
APOC2	5.33907	4.94948	5.09245	5.53955	4.59883	4.85559	4.88118	4.748	4.9532	5.14436	4.7257	5.24311	5.1601	5.02579	5.3813	4.3451	5.24969	5.40446	4.7145	4.64854	100	-0.0432957	0.780238	0.843724	No	No
RAB14	4.91493	4.76098	5.05469	5.36159	4.9225	5.00378	5.12499	4.81096	5.2579	4.94515	5.17514	5.38018	5.18782	4.66621	5.02946	4.96963	4.96003	4.79368	4.91309	4.76728	100	-0.0435046	0.771092	0.837997	No	No
LDHA	5.17789	5.00871	4.33261	4.81351	4.31552	4.55019	5.90453	4.59962	5.33397	4.71011	5.40519	5.55912	5.47351	5.23865	5.08331	4.50841	4.98775	4.66298	5.40031	4.93411	100	-0.0439772	0.607509	0.704035	No	No
ACSL3	5.35442	4.73303	4.86552	4.54174	5.51644	5.03448	4.00726	4.9991	4.6919	5.60224	5.91901	4.08934	4.44892	4.65541	4.88807	5.40119	4.92244	6.10903	4.96475	5.25571	100	-0.0443241	0.803245	0.861114	No	No
CISD2	5.16873	4.80029	4.59086	5.59348	5.0766	5.29721	5.22766	4.92269	4.48251	5.42216	4.74742	5.56871	4.33819	4.70091	4.70319	5.71819	5.28392	5.46407	4.46987	4.42336	100	-0.0451941	0.772757	0.839282	No	No
ACP1	4.96386	4.5189	5.0059	5.071	5.0041	5.33112	5.48108	4.84484	5.06707	5.23505	5.07817	5.08471	5.04581	4.88237	5.08123	4.57458	5.13121	4.38006	5.36853	4.8504	100	-0.0452831	0.729444	0.80735	No	No
GCAT	5.65714	5.15348	5.07017	5.01962	5.01718	5.19446	4.66352	5.69558	4.90912	4.52887	4.72079	5.2753	4.94403	4.90343	4.6932	5.18486	4.63894	4.44822	5.1339	5.14816	100	-0.0453731	0.77744	0.842345	No	No
CMPK1	4.75822	4.71417	4.96889	5.04858	5.05351	4.97018	4.90678	5.14345	5.04361	5.15161	5.16834	4.94343	4.96571	5.2732	5.35344	4.97187	5.03618	4.87545	5.01919	4.63421	100	-0.0463048	0.743694	0.817406	No	No
PMS1	4.14834	5.20197	4.81202	6.00707	4.89726	5.93868	4.57002	5.294	5.12264	4.35402	4.03045	5.16394	4.21736	4.80346	6.73379	4.92613	5.08678	6.5892	4.38574	3.71711	100	-0.0478202	0.784507	0.84519	No	No
MAP4	4.41731	4.68118	3.60798	4.72941	6.20445	4.53847	5.61573	4.24089	6.44295	4.25057	4.84311	5.09433	4.69756	6.04593	5.00829	4.10083	5.14491	6.28502	5.15374	4.89734	100	-0.0480436	0.696257	0.781046	No	No
SARNP	4.24863	5.45919	4.71134	4.98376	5.83035	5.33344	4.37998	4.5221	5.28154	4.58884	5.52421	4.88973	4.77742	5.11218	5.82421	3.99468	5.03181	4.94678	4.83541	5.7244	100	-0.0496641	0.751002	0.822323	No	No
PSMD9	5.45271	4.85781	4.82767	5.12182	4.41993	4.98804	5.22181	4.67042	5.24621	5.10457	5.02677	4.95956	4.96332	5.18628	5.4892	5.17927	4.71667	4.152	5.14447	5.27146	100	-0.0498807	0.77702	0.842345	No	No
PCBP1	4.70134	5.04065	4.81568	4.87687	5.23825	4.93654	5.35054	4.85681	5.27144	4.65547	5.36938	4.54368	4.69649	5.13632	5.1667	4.3831	5.33554	5.49337	4.78324	5.34856	100	-0.0508777	0.756719	0.825986	No	No
FMC1	4.98237	4.84694	6.13792	5.01948	4.27972	4.9982	5.21922	5.48892	5.72646	4.91185	4.72012	4.74396	4.70969	4.58968	4.70529	5.09092	5.06505	4.96174	4.74628	5.05619	100	-0.0514899	0.736566	0.812374	No	No
APRT	5.12616	5.50908	5.51814	5.0452	4.93316	5.10078	5.30814	5.08676	4.72042	5.16655	5.10913	4.85837	4.84931	4.54856	4.47412	5.24045	4.33085	4.84092	4.82736	5.40654	100	-0.052297	0.604338	0.701435	No	No
LONP2	5.19115	3.97693	6.31995	4.70789	4.84142	5.10169	4.72558	5.008	5.12827	5.3582	4.5511	5.26132	4.40318	4.57359	4.48255	5.55799	5.25546	5.44213	5.09742	5.01616	100	-0.0524125	0.737249	0.812374	No	No
YWHAE	5.23749	5.03962	5.35696	4.92465	4.91995	5.01718	5.69714	4.95654	4.71721	5.19136	4.96456	5.05941	4.8386	5.08714	4.94475	5.04451	4.894	4.70114	4.65656	4.75123	100	-0.0528629	0.637076	0.729639	No	No
GCLC	5.19163	4.8232	4.61037	4.99794	5.223	5.18645	5.15367	4.98637	4.91896	5.38352	5.40898	4.5082	5.09511	5.02892	5.08436	5.3619	4.81025	4.75737	4.86545	4.60435	100	-0.0530965	0.724062	0.802925	No	No
ALDH5A1	5.30833	4.73647	4.78353	5.13708	5.14681	4.85994	5.06545	5.44821	4.79928	4.85136	4.86149	5.18139	4.83606	5.32695	4.89139	4.98116	5.12073	4.71913	5.1782	4.76705	100	-0.0536438	0.689477	0.777448	No	No
GNAI2	5.4796	4.87356	5.08444	4.85487	5.34069	5.24487	5.15832	5.03015	5.33589	5.18488	4.50853	5.17972	4.90069	4.88422	4.22832	5.114	5.1097	4.79532	5.38563	4.30659	100	-0.0545404	0.709496	0.790582	No	No
PTER	4.83721	6.2079	4.71293	4.93241	4.26779	5.34058	5.24961	4.13932	5.33208	4.74578	5.34641	5.00475	5.56242	4.21151	4.56515	5.33102	4.88278	5.26099	5.51346	4.5559	100	-0.0553611	0.73128	0.808868	No	No
APOC3	5.17525	5.70875	5.38629	5.44035	4.54683	5.24002	4.65491	4.91474	4.34797	5.39027	4.18534	4.54551	4.8717	5.24481	5.24761	4.57816	4.93248	5.80899	4.46638	5.31364	100	-0.0555994	0.776901	0.842345	No	No
THRAP3	4.35584	5.44816	4.99491	5.33154	5.19909	5.10547	5.03471	4.34823	4.97535	5.25117	5.73493	5.14062	4.88663	4.37678	5.72765	4.64156	3.99352	5.56048	4.67419	5.21918	100	-0.0561642	0.751662	0.822529	No	No
NMI	4.90308	5.32261	5.7115	4.48764	5.46936	5.55899	4.28396	3.93518	4.41426	5.78655	4.28772	3.38934	6.2985	4.31594	4.48441	6.43841	4.3634	6.66497	5.86137	4.02279	100	-0.0568059	0.816281	0.8708	No	No
CMAS	4.50392	5.55635	4.42664	5.37753	5.24467	5.06367	4.78707	4.84895	4.63958	3.78411	5.52278	4.5198	4.80242	5.54575	5.76743	4.60814	4.60385	5.99723	5.47411	4.92601	100	-0.0573191	0.753693	0.824234	No	No
API5	4.13181	5.49467	4.54287	5.74562	4.69483	5.7514	4.89713	4.10414	5.33853	5.0714	5.10498	4.64628	4.79495	5.6283	5.58119	4.12065	4.43645	6.00671	4.79217	5.11593	100	-0.0578148	0.760135	0.828675	No	No
TARDBP	4.48407	5.41581	5.06771	5.95104	5.13011	5.17382	4.48736	4.14245	5.3697	3.8711	5.36119	5.2327	5.42607	5.30388	5.29898	4.4766	4.97823	5.02435	4.85492	4.94992	100	-0.0578437	0.750189	0.822159	No	No
SNAP29	5.07407	4.40522	5.21293	5.12445	5.23476	5.27053	4.69799	5.62012	4.84651	4.99409	4.91786	5.17941	4.63844	4.97194	5.08775	5.31387	4.68088	4.81165	4.86932	5.0482	100	-0.0611391	0.742722	0.817129	No	No
PSMC3	4.86812	5.19925	4.79079	5.1234	5.11121	5.4579	5.16113	5.31226	4.63797	4.93418	4.95263	5.3002	4.91289	4.83184	5.08063	4.9977	5.05418	4.85457	4.46206	4.9571	100	-0.0613268	0.691092	0.778708	No	No
CARHSP1	5.0819	5.38914	4.77702	5.0873	5.19093	4.83953	4.55085	4.89196	5.32737	4.84073	5.20912	4.91812	4.87478	5.1097	4.87447	4.79489	4.70008	5.46283	5.35506	4.72421	100	-0.0614415	0.697587	0.782034	No	No
SYNGR2	4.58652	4.99611	5.1497	5.15838	5.29231	5.43363	4.78068	4.86893	4.63175	5.06068	4.20843	4.16872	5.05721	4.6981	4.95537	5.76752	5.56866	5.24349	5.88277	4.49104	100	-0.0615179	0.742973	0.817129	No	No
RANGAP1	5.07994	5.17513	4.83303	5.71083	5.17936	4.53629	4.89462	4.49694	5.14353	4.97038	4.66887	5.1629	5.33412	5.27909	4.29758	5.01074	4.77981	5.48277	4.66229	5.30176	100	-0.063207	0.724942	0.803389	No	No
ACOX3	4.2932	4.90331	5.03414	5.73096	5.20315	4.72679	5.07156	5.5597	4.94829	4.78794	5.20967	4.80882	5.29648	5.03016	4.86407	4.57894	5.56865	5.00318	4.65005	4.73094	100	-0.0633902	0.728821	0.807174	No	No
CTH	4.36948	4.95123	4.59066	5.05043	4.8058	5.74506	5.54274	5.78301	4.4792	5.64707	4.93298	4.95569	5.04918	4.42116	5.33669	5.41998	5.14606	4.49317	5.05728	4.22312	100	-0.064576	0.598269	0.695318	No	No
XYLB	4.89927	5.20236	5.31165	5.41153	4.53116	4.63122	5.29546	5.24007	4.79488	5.175	5.81456	4.83222	5.50407	5.09613	4.46337	4.78942	4.60917	5.1799	4.35574	4.86283	100	-0.0646575	0.533963	0.640602	No	No
LSM8	4.64565	5.67319	5.23518	6.07527	4.66509	5.55563	4.43824	4.53517	4.82829	4.43773	5.07351	4.67788	4.6946	5.56483	4.73567	4.50264	4.88418	5.22984	5.30671	5.24072	100	-0.0656541	0.708234	0.789901	No	No
ATP8A2	3.76453	5.64592	4.41591	5.15725	5.34057	5.69957	5.28169	4.69817	4.78881	4.33256	4.54283	4.4637	4.5997	4.5883	5.60334	5.57464	5.04549	5.73024	5.375	5.35176	100	-0.0661024	0.69341	0.779358	No	No
OPA1	4.669	5.82568	4.78645	4.64951	4.8142	5.09006	5.18404	5.16159	5.32036	5.29101	5.17016	4.52988	5.2006	4.47417	4.53663	6.04313	5.3587	4.9338	4.72445	4.23657	100	-0.0665212	0.705298	0.788141	No	No
GSDMD	5.19347	4.93691	5.13922	4.8286	5.28484	4.8976	4.83385	5.35066	5.33362	5.39969	4.66738	4.91794	4.26052	4.7251	4.99388	4.87632	5.14936	5.46432	4.77709	4.96962	100	-0.0669416	0.617421	0.711874	No	No
SF3B1	4.95557	5.76876	4.05122	5.38979	5.48217	5.4657	4.86957	4.15451	4.60051	4.89916	5.29065	4.47804	5.03348	5.17753	5.18816	4.16033	4.54863	5.73747	5.10857	5.64018	100	-0.0684555	0.686175	0.775231	No	No
EIF2B4	5.69614	4.92977	4.69562	5.07373	4.82847	4.68678	6.02444	4.52956	4.25557	5.53371	4.37134	5.08066	5.30907	4.09193	5.75471	4.84629	5.9417	5.51036	4.33962	4.50054	100	-0.0689811	0.712033	0.792108	No	No
FDPS	5.11074	5.04069	5.48275	4.56819	4.58188	6.25065	4.69161	6.34143	4.19719	5.08213	5.17647	4.21078	5.38955	4.86513	4.29183	5.12909	4.27586	4.47156	5.68887	5.1536	100	-0.0694112	0.454637	0.570673	No	No
SUCLA2	4.96868	4.84341	5.53543	4.94899	4.62677	5.21421	5.03837	4.85159	4.83613	5.21346	4.63288	4.96944	4.79455	5.23913	5.37756	5.44053	5.30223	4.68004	4.78891	4.69766	100	-0.0701537	0.679451	0.769131	No	No
LAMTOR3	4.71463	4.74865	5.25473	5.25241	5.08423	4.41858	5.04387	4.55101	4.59563	5.70299	5.82903	5.81318	5.30815	5.39894	4.7283	4.64451	5.45032	4.48441	4.2292	4.74723	100	-0.0701761	0.682595	0.772189	No	No
HOGA1	4.66306	5.06226	5.49775	5.52603	5.48324	4.46328	6.10615	4.68398	4.65399	5.36907	4.89581	5.03059	5.94828	4.22341	5.29028	5.25708	4.97959	4.19163	4.49717	4.17736	100	-0.0705012	0.594462	0.691616	No	No
NUP93	4.91684	5.5834	4.35622	5.52866	5.11546	5.52228	4.55403	4.76581	5.03823	4.48692	4.87141	4.91244	4.59686	5.35196	5.40427	4.33319	5.32646	5.53158	4.46084	5.34314	100	-0.0705268	0.689375	0.777448	No	No
ASGR1	5.55713	4.33735	5.19977	4.75613	5.55422	4.84576	5.15869	5.95837	4.84659	5.59227	4.43133	5.33786	4.81402	5.41465	4.59056	5.22982	4.82813	4.49535	4.60406	4.44792	100	-0.0719165	0.522637	0.631006	No	No
ADK	4.48133	4.78663	5.64191	4.60895	5.02761	5.15319	5.69669	4.97053	5.51258	4.69057	5.26032	5.06892	4.71935	4.84835	5.37478	4.47042	4.7588	4.74336	4.89397	5.29174	100	-0.0729656	0.637439	0.729639	No	No
ACIN1	4.18247	5.46166	4.79984	5.35612	5.23854	5.22818	4.89991	4.11602	5.57118	5.0148	5.47804	4.83498	4.42033	5.4259	5.73984	4.09787	4.86515	5.55042	4.62679	5.09198	100	-0.0733897	0.67144	0.761548	No	No
GCHFR	4.35149	5.09007	4.45658	5.52547	4.65748	4.97143	5.20102	4.93248	5.59131	4.99924	5.48593	5.24801	5.4033	4.99208	5.43711	4.67468	4.73188	4.94986	4.76356	4.53702	100	-0.0735825	0.627972	0.721649	No	No
NUP153	3.91055	5.03305	4.12014	5.66342	5.54189	5.25018	4.89745	3.98198	6.37471	4.33447	5.05006	4.71331	5.00866	5.05835	5.76831	4.96363	5.34488	5.62481	5.20321	4.15695	100	-0.0749961	0.746016	0.819124	No	No
BCKDHA	4.94983	5.23312	5.36081	5.26935	4.87873	4.74036	5.14605	4.99395	4.60808	4.73786	4.98123	5.23038	5.08035	4.89454	4.84498	5.2868	5.1799	4.49714	5.05375	5.03278	100	-0.0752113	0.606349	0.7033	No	No
UBE2V2	5.33223	4.95687	5.21878	4.60399	4.15468	4.55969	6.07563	4.75816	5.65004	5.02712	4.80633	5.20311	4.89458	5.3772	5.04154	4.45413	4.72027	4.84066	5.00004	5.32495	100	-0.0754411	0.615846	0.710529	No	No
FLNA	5.65401	5.48645	4.66495	4.62171	6.2706	4.71273	4.62259	4.78274	5.4567	4.17217	5.6357	4.17564	4.54823	4.81646	5.22377	4.82495	4.21697	5.10099	5.38442	5.62821	100	-0.0765844	0.650464	0.741137	No	No
P01857	5.13978	5.7949	5.41149	5.3541	3.92312	4.8521	4.07724	3.58044	4.97026	5.12993	5.04045	4.97739	5.86761	5.34789	4.64604	5.07593	5.98626	5.4629	4.142	5.22016	100	-0.077282	0.736966	0.812374	No	No
ETFB	4.94688	4.99852	5.40056	4.9156	5.14756	4.74923	4.81569	5.29659	4.95264	5.12545	5.07645	5.26287	4.97601	5.143	4.69075	5.42281	4.81625	4.77004	5.11449	4.37858	100	-0.0779329	0.479204	0.5924	No	No
STARD10	4.52704	5.39355	5.25597	4.95969	5.25087	5.3452	4.85124	4.92253	5.43372	5.34944	4.85443	4.56814	5.20379	4.37727	4.914	4.97586	4.51622	5.11371	5.2624	4.92494	100	-0.0781797	0.540791	0.644875	No	No
NEK9	4.77645	4.54103	4.87845	5.2684	5.67779	5.63693	5.55521	4.59796	5.08274	4.61456	4.89975	4.82628	5.74319	4.68845	4.78744	5.13328	4.74054	4.92831	4.6971	4.92615	100	-0.0800784	0.679141	0.769131	No	No
GSR	5.38099	5.0665	4.59207	5.33445	4.50696	4.89941	5.56771	4.7235	5.2151	4.58971	5.11157	4.79086	5.08147	5.06671	5.18541	4.3734	4.91406	4.75461	5.53657	5.30895	100	-0.0812364	0.537049	0.642172	No	No
GARS1	5.47133	4.66411	4.95601	4.89043	4.87674	5.85302	4.98671	5.06729	4.85044	5.20667	4.36364	4.45357	5.72992	4.52143	4.91076	5.00702	5.06264	5.05524	5.16263	4.91042	100	-0.0814706	0.608777	0.704708	No	No
FERMT2	5.17485	5.22121	4.98329	4.62981	5.71752	4.78699	5.81562	4.56976	5.23324	5.00996	5.21796	4.57276	4.85618	5.13575	5.00268	4.55878	4.78595	4.73222	5.30605	4.68942	100	-0.0814928	0.613176	0.708161	No	No
GSS	5.59384	5.68619	5.1975	4.82635	4.51735	5.08584	4.99652	5.18735	4.81185	4.89777	5.13941	4.41973	5.30779	4.13105	4.91999	4.45318	4.62162	5.89124	5.03329	5.28215	100	-0.0816047	0.629825	0.722825	No	No
TTC38	4.373	5.00166	5.08819	4.92386	4.2687	5.04919	6.28424	5.11183	5.51158	5.23958	5.25373	4.99047	5.00957	4.7646	5.28915	4.28701	4.95938	4.98429	4.64109	4.96891	100	-0.0818616	0.465056	0.579987	No	No
CLIC1	5.4709	4.74967	5.00195	5.36814	4.26755	4.77231	5.49541	4.71629	4.8347	5.36567	4.97832	5.11984	5.24874	5.53664	4.39851	4.44921	4.93639	4.8165	5.01803	5.45524	100	-0.0834024	0.640659	0.732361	No	No
VPS35	5.18504	4.90721	5.17557	4.80582	4.79364	5.04322	5.39082	5.04658	5.30008	4.62102	5.55621	4.89555	5.10954	4.68395	5.04358	4.74326	4.7608	5.44336	4.56587	4.92889	100	-0.0838478	0.642014	0.732948	No	No
NEDD8	4.82528	4.8643	4.38016	5.32271	5.13973	5.09858	5.22396	5.42979	4.99153	4.70183	5.23023	5.3929	5.23159	4.86149	4.75248	4.96608	5.10135	4.44163	4.95046	5.09392	100	-0.085101	0.644695	0.735527	No	No
LSS	4.90856	5.1331	5.05382	4.96117	4.39937	5.40652	4.60267	5.58961	4.71253	5.01492	4.94572	4.58539	4.88842	5.02767	4.85887	4.97753	4.73875	5.32764	5.38465	5.48309	100	-0.0854798	0.399377	0.518119	No	No
PDCD10	5.22996	4.27151	4.84745	5.1245	5.81546	4.24833	5.25375	4.92199	4.92774	4.7348	5.5083	4.70464	5.37249	4.96728	5.32357	4.39305	5.40361	5.02297	4.69745	5.23115	100	-0.0865132	0.671322	0.761548	No	No
DDRGK1	4.75686	5.02586	5.16033	4.98402	4.72418	5.20009	5.43705	4.67187	5.5914	4.99576	4.72346	4.76596	5.31247	4.58202	5.35203	4.84358	5.3446	4.59167	4.95184	4.98496	100	-0.0866227	0.573982	0.674748	No	No
SEPSECS	4.99227	4.79166	4.79404	5.16713	5.59186	5.09018	5.1604	5.34596	5.05644	5.26035	5.07983	5.15922	4.51302	5.05015	5.00865	5.1269	4.52854	4.47076	4.81263	5.00001	100	-0.0869727	0.593118	0.690715	No	No
GNAS	5.69316	5.50922	5.03445	4.64318	4.97241	4.90908	4.85501	5.27364	5.14234	5.62795	4.70445	4.52891	5.16503	4.6789	4.71317	5.0489	4.56515	4.83178	5.2269	4.87639	100	-0.0875437	0.591865	0.689716	No	No
SFXN2	4.85355	5.55276	5.39455	5.01816	5.46645	4.23357	5.28277	5.26159	4.86029	4.48989	6.13764	5.02732	4.72222	4.79161	4.92053	5.13503	5.01644	4.70489	4.82887	4.3019	100	-0.0878708	0.555443	0.657394	No	No
H2AZ1	5.06108	6.27765	4.37157	6.34239	4.53836	4.57425	4.18199	4.22878	5.67843	4.46429	4.3675	5.66431	4.46098	5.5161	5.46432	3.7678	4.63622	4.39616	6.05447	5.95336	100	-0.0880178	0.621099	0.715167	No	No
AGXT	4.69339	4.86505	4.59003	5.82522	4.9758	5.11231	4.68821	5.61531	4.43482	5.26336	5.04633	5.27516	5.00934	4.48918	5.29693	5.36697	5.64288	4.81688	4.66277	4.33006	100	-0.0881296	0.534264	0.640602	No	No
TJP1	4.46879	4.90243	5.60696	4.80258	5.76138	4.81632	6.13455	4.42238	5.41661	4.85971	4.73671	4.95346	4.34314	5.04252	5.47353	5.28825	4.84016	4.85203	4.35866	4.91981	100	-0.0885228	0.700686	0.784765	No	No
U2AF1	4.64587	5.79106	5.51186	5.50051	4.52692	5.06956	4.76521	3.96803	5.44699	4.58346	4.85239	4.70329	4.72922	5.51173	5.76542	4.75605	4.71522	5.63112	4.47184	5.05424	100	-0.0890637	0.671271	0.761548	No	No
FKBP2	5.16568	5.29382	5.0705	5.49575	4.69318	4.92719	4.70428	4.91174	4.96377	4.85047	5.49199	5.15213	4.64505	4.53984	4.91723	5.35034	5.05235	4.89769	4.80535	5.07167	100	-0.0890788	0.495575	0.608032	No	No
LAMP1	5.25078	4.75878	5.16495	4.88421	5.12651	4.72337	5.65096	5.59323	5.14311	5.02089	4.31624	5.28748	4.64344	4.96267	5.41291	4.68175	4.66574	4.85605	4.99051	4.86643	100	-0.0892963	0.578416	0.679502	No	No
MUCL1	4.03209	5.12455	3.92177	3.81709	7.29806	4.29985	6.80539	5.15537	5.55788	4.43541	5.62251	3.23824	3.81107	5.39476	5.16507	6.44388	5.0663	5.53563	4.50195	4.77313	100	-0.0910754	0.668025	0.759159	No	No
HBA1	6.49215	5.32578	5.06556	5.08704	3.90535	5.64207	5.12337	5.10038	4.55869	5.24314	5.09046	5.07555	5.7861	4.83351	4.17296	4.76983	4.62161	5.38618	3.78304	4.93723	100	-0.0916986	0.570158	0.670706	No	No
C8orf82	4.99366	4.914	5.99556	4.79212	4.97458	4.83715	4.41071	5.59614	4.80445	5.17146	5.23208	5.37421	5.42323	4.74516	4.83839	5.1583	4.8113	4.38877	5.13496	4.40376	100	-0.0921736	0.52203	0.630711	No	No
TXNDC5	5.33126	5.23199	5.24076	4.96261	4.37924	5.07171	5.27813	5.07385	4.6986	4.95564	4.89245	5.27507	5.04458	4.97533	5.18178	4.96382	5.18898	4.74603	4.87755	4.63061	100	-0.0923663	0.548476	0.651359	No	No
RAB6A	5.46474	4.84702	5.23416	4.55153	5.52343	4.32843	5.20943	4.98993	4.54609	5.32457	4.16925	4.88351	5.49362	5.30123	4.78358	5.2402	5.47283	5.05509	4.90686	4.6745	100	-0.093156	0.549221	0.651359	No	No
TRIM28	5.05553	5.26192	5.58344	5.25892	5.16729	5.26582	4.22873	4.33065	5.07888	4.53798	5.31894	4.83523	4.88054	5.26389	5.00292	4.72579	4.84277	4.80427	4.4494	6.1071	100	-0.0932903	0.581257	0.681461	No	No
H2BC12	5.61318	6.15224	4.57365	6.04384	5.40082	4.47895	4.39649	4.17646	4.23719	4.13818	5.20945	5.4355	4.95331	5.6791	5.09643	3.83496	4.9724	5.11882	4.90654	5.5825	100	-0.0935543	0.569	0.669796	No	No
HDGF	4.74405	5.62474	4.56665	5.88647	4.62066	4.81138	4.94566	4.36376	4.88099	4.87106	5.47723	5.16353	4.39833	6.17459	5.5434	3.53974	4.51218	5.75231	4.43377	5.6895	100	-0.0945945	0.521855	0.630711	No	No
NOP56	4.39223	5.90164	4.91792	6.34005	4.93127	5.40465	4.41114	4.45301	5.35794	3.50689	4.60394	5.3918	4.74516	4.92809	4.81479	4.55063	4.89533	5.678	4.9673	5.80822	100	-0.0946749	0.607791	0.704035	No	No
GPR37	5.49894	5.64834	4.8996	4.52778	5.54508	5.36557	5.41661	4.2655	5.20814	4.46188	5.54881	4.8103	5.02813	4.34031	4.9942	4.4666	5.2321	5.05594	5.34864	4.33753	100	-0.0948894	0.535455	0.640728	No	No
MYLK3	4.9002	4.49834	4.63659	4.68899	5.45031	6.18462	5.59865	4.46659	4.59384	4.36034	4.63467	4.59603	5.28371	4.27725	5.82265	5.28766	4.62945	6.21277	5.20094	4.6764	100	-0.0963987	0.611756	0.707216	No	No
ETFA	4.82465	5.21651	5.04284	5.16634	5.15005	4.72478	4.87331	5.72057	4.49417	4.88807	5.20763	5.07327	4.84572	4.89272	4.77896	5.38264	5.0054	4.9802	5.00289	4.72929	100	-0.0979383	0.478529	0.592125	No	No
VWA5B1	3.77002	5.64958	4.56338	5.01377	5.84665	5.71616	4.98232	4.37562	5.1789	3.99333	5.38047	4.78036	4.77055	4.85282	5.89491	4.95475	4.43497	5.63925	5.82148	4.38071	100	-0.0985612	0.520323	0.629523	No	No
SKP1	4.94366	4.96952	5.20739	5.43431	5.09759	4.46155	4.46506	5.15607	5.54418	4.48578	5.4877	4.24899	4.81777	5.63377	5.26267	4.85071	4.94407	5.16412	4.74432	5.08076	100	-0.0991921	0.549624	0.651392	No	No
ACTB	5.45223	5.19474	5.47448	4.72088	4.99583	5.06623	5.37431	5.02457	4.90725	5.24383	4.65082	4.95917	4.93004	4.89277	4.83615	4.69975	4.78863	5.07502	5.00122	4.71208	100	-0.0993353	0.468971	0.583199	No	No
HSPA8	5.06585	4.85886	4.77953	5.31328	4.89987	4.99501	5.24333	4.8776	5.17319	5.01792	5.09479	5.17968	4.87533	4.93103	5.04009	4.61882	5.21341	4.96798	4.77402	5.0804	100	-0.0997492	0.473149	0.586718	No	No
LUC7L2	4.61315	6.06953	4.90509	5.0963	5.51673	5.52567	4.53805	4.45709	5.05778	4.63192	5.44353	4.47842	4.82098	4.81513	5.29514	4.6421	4.78281	5.0543	4.66538	5.59091	100	-0.101313	0.542244	0.645417	No	No
PPCS	5.19294	4.98178	5.23995	5.03204	5.32154	5.17158	4.93833	5.74579	4.92588	5.64182	4.3165	4.62823	4.4026	5.3255	4.98988	4.92803	4.27584	4.29831	4.83961	5.80384	100	-0.101745	0.55591	0.6575	No	No
HAAO	4.46538	5.48444	4.85421	5.11735	4.65413	4.80971	6.2931	4.66795	5.12396	5.12989	5.7741	5.32451	5.41392	4.56674	4.85404	4.53384	4.49866	4.65454	5.04415	4.73539	100	-0.102228	0.433429	0.54859	No	No
KRT14	5.84925	4.19578	5.20688	4.02163	7.38034	4.26825	5.20883	4.62731	6.68193	3.11262	3.68356	3.99876	4.20927	3.78787	8.59942	4.36561	5.27967	7.5004	4.57433	3.4483	100	-0.103289	0.707546	0.789639	No	No
TACO1	4.71828	5.34049	5.2539	4.95563	5.46952	5.70049	4.13803	5.05952	4.69851	5.32873	4.85794	5.35558	4.78643	4.78706	4.89452	4.84862	4.50793	5.37376	5.16882	4.75622	100	-0.103719	0.54249	0.645417	No	No
UBR4	4.79167	5.02649	4.76978	5.40141	4.81485	5.11099	4.80137	5.23207	5.07795	4.75371	5.36741	4.34727	4.37362	5.29127	5.94381	5.59959	4.50726	4.79518	5.35706	4.63725	100	-0.104513	0.617854	0.711902	No	No
TIMM50	5.07061	4.67316	4.25406	5.67949	4.26977	5.87219	4.58	5.31313	5.65139	4.66363	5.06146	5.06408	4.99964	5.08712	4.925	5.34368	5.74277	4.73883	4.84081	4.16918	100	-0.105373	0.528462	0.635835	No	No
SRSF9	4.14406	6.01128	4.97561	5.8268	4.81357	5.59433	4.72558	4.28809	5.11458	4.30626	4.81077	4.76949	4.86231	5.30716	6.01735	4.79561	5.18887	4.37391	5.13179	4.94257	100	-0.106186	0.587556	0.687292	No	No
ATP6V1B2	5.26132	4.6411	5.35136	4.52116	5.23283	5.71803	5.12736	4.55461	5.19644	5.52361	4.27899	4.74095	4.72151	5.1509	5.21143	5.46371	5.1124	4.47253	4.90099	4.81877	100	-0.106317	0.523948	0.631924	No	No
HSPD1	5.22685	5.19282	5.29898	4.98302	4.79065	4.86071	5.03788	5.35531	4.62202	4.9093	5.09761	5.30341	4.78451	4.97352	4.66965	5.13243	5.1133	4.77698	5.15349	4.71756	100	-0.107245	0.498999	0.61094	No	No
H2BC11	5.8386	5.8845	4.59857	6.5647	4.68118	4.45306	4.41611	4.15529	4.51615	4.71865	5.21292	5.58678	4.86252	4.93493	5.12892	4.90449	4.1615	5.30255	4.9594	5.11919	100	-0.107858	0.501537	0.613185	No	No
AP2M1	5.4899	4.85633	5.42842	4.5403	5.26626	5.04632	5.04703	4.81828	4.80273	5.13931	4.98245	5.35135	5.28308	4.58224	4.89495	5.24817	4.97277	4.78851	4.71993	4.74167	100	-0.109031	0.505231	0.61554	No	No
RBM8A	4.84252	4.96918	4.48483	5.72524	6.00279	4.821	4.99376	4.42637	5.1076	3.97368	5.97339	5.0243	4.06095	5.81686	5.29946	4.15501	4.23886	6.21485	4.49356	5.37579	100	-0.109273	0.561891	0.662773	No	No
ARHGDIA	5.61914	5.62244	4.9863	4.766	4.41579	4.77539	5.48565	4.67906	5.27222	4.49572	5.20462	4.79302	5.56254	5.11901	4.83146	5.20222	4.63909	4.35184	5.09758	5.0809	100	-0.10953	0.535473	0.640728	No	No
SLC12A2	4.4779	5.97444	4.64161	3.90537	5.39345	4.82576	5.20345	4.74459	6.68064	4.26165	4.63031	5.23974	3.90125	5.46462	5.92005	5.02097	4.20585	5.64657	4.70011	5.16166	100	-0.109848	0.558527	0.659699	No	No
HNRNPUL2	4.61193	5.00085	5.17066	5.42213	5.50398	5.59102	4.5896	4.23993	5.26712	5.41266	4.90242	5.28771	4.78515	5.22812	5.33996	4.30089	4.19292	5.37972	4.81445	4.95879	100	-0.109855	0.544369	0.646925	No	No
NUMA1	5.08813	5.81623	5.10788	4.96924	5.35525	5.29684	4.77133	4.66832	4.9119	4.0806	5.20334	4.45042	4.12239	5.86196	5.11764	4.2314	5.23618	5.81759	4.26386	5.62947	100	-0.109974	0.552508	0.654365	No	No
SUB1	4.74495	5.85177	4.6417	6.3879	4.58322	4.29817	4.07457	4.91854	5.5774	4.3109	4.34621	5.16241	4.86181	6.04698	5.15801	3.97508	4.96724	5.71887	4.63613	5.73812	100	-0.110495	0.496881	0.609099	No	No
GART	5.24156	4.87403	4.86445	4.78454	4.85295	5.23672	5.31651	5.12447	5.13838	4.99726	5.46517	4.62118	5.06893	4.43621	4.91856	5.02637	4.9912	4.81965	5.05962	5.16222	100	-0.111442	0.531736	0.638739	No	No
HNRNPC	5.10667	5.64496	4.60621	6.22644	5.27665	4.43478	4.22075	4.47557	4.7183	4.32162	5.42201	5.08057	4.91284	5.71388	5.66304	4.12991	4.98248	5.06827	4.53948	5.45557	100	-0.111814	0.510325	0.620877	No	No
MAOB	4.98319	5.37054	5.42583	5.19066	5.10427	4.17179	4.9021	5.54239	4.88035	5.31125	4.89567	5.21681	5.10453	4.83854	4.72794	5.12335	4.64274	4.80542	5.16211	4.60051	100	-0.112438	0.423811	0.541347	No	No
GCKR	3.64744	4.77387	4.46661	6.80441	4.98848	5.02478	4.7858	5.73488	5.47671	4.55612	5.25396	4.253	4.64281	5.68813	5.67251	4.70564	5.12565	5.69513	3.85681	4.84724	100	-0.113499	0.515992	0.626022	No	No
TPM4	5.75818	5.59509	4.7982	4.64184	5.40758	4.55183	5.66697	4.97406	5.11586	5.01691	4.80497	4.89052	4.91705	4.78793	4.91913	4.80432	4.47345	5.07379	4.62463	5.17769	100	-0.113507	0.479433	0.5924	No	No
BIRC6	4.06225	5.5938	4.11541	4.49241	6.08778	4.47344	6.29015	4.99038	6.17928	3.29799	4.66522	4.18917	4.78124	5.60171	5.49273	5.28526	4.54371	5.25654	5.61478	4.98673	100	-0.11432	0.515579	0.625957	No	No
XRCC6	4.75574	5.12745	4.81233	6.27014	5.43934	4.8842	4.85587	4.5205	4.45129	4.27396	5.3315	5.04778	4.6388	5.81014	5.61167	4.20569	4.86623	5.26152	4.29878	5.53707	100	-0.114914	0.459167	0.575024	No	No
TPR	5.10007	5.26957	4.53545	5.52197	5.18991	5.35717	4.56898	4.26669	5.64327	3.97091	5.10145	4.84529	4.92381	5.78116	5.23256	4.70273	4.37241	5.68345	4.36044	5.57269	100	-0.115415	0.526761	0.634665	No	No
PSMC4	4.99016	4.98235	5.15343	4.88921	5.31672	5.18926	4.61836	5.09378	5.04807	5.03755	5.27094	4.95664	4.64842	5.18676	5.09944	4.95291	4.97731	5.00345	5.03581	4.54943	100	-0.116785	0.502808	0.613877	No	No
BLVRB	4.75326	5.44122	5.68227	5.38828	5.42242	5.75139	4.9671	4.81094	4.93983	5.6926	5.19682	4.78279	4.60178	4.46054	4.73911	4.87128	4.25772	4.73314	4.52708	4.98043	100	-0.117097	0.258922	0.371627	No	No
VPS26A	4.88795	5.42808	5.35603	4.74643	4.98804	5.17821	5.18301	5.16257	4.84465	5.11215	4.33916	5.10231	4.88519	4.95623	4.68417	4.63142	5.37555	4.93793	5.54375	4.65715	100	-0.117244	0.548965	0.651359	No	No
DIAPH2	4.85057	4.98948	5.69694	4.7849	5.42064	4.79261	5.41316	4.47299	5.27279	4.70308	5.35965	5.13803	5.25274	4.07939	5.40446	5.55835	4.69172	5.3488	3.7612	5.00852	100	-0.119551	0.580948	0.681461	No	No
EIF4A3	5.39763	5.72018	4.49363	5.81174	4.97406	4.87249	4.85007	4.34562	4.71534	4.30313	5.2133	5.47977	4.95786	5.33053	5.26374	4.44013	4.9259	4.95312	4.68071	5.27105	100	-0.120661	0.464459	0.579658	No	No
TUBB4B	5.25696	4.69079	4.835	4.97246	4.8769	4.89654	5.40769	5.17964	4.73005	5.06867	4.68648	5.50053	5.23519	4.98142	5.06602	5.10462	4.90258	4.86222	4.68234	5.06389	100	-0.121958	0.44778	0.5641	No	No
LDHC	4.15931	5.06357	4.76306	4.9513	5.79236	7.08002	5.16743	4.8083	4.62817	4.48453	4.87662	4.34627	4.60942	5.70123	5.10778	5.64497	5.42777	5.05988	4.691	3.637	100	-0.123393	0.499366	0.61096	No	No
FTCD	4.81901	4.86067	5.12723	5.01049	5.17798	5.49562	5.52032	4.97919	4.69397	5.59354	5.25848	4.7986	5.4609	4.40208	4.94553	5.07007	4.98082	4.45423	4.77922	4.57208	100	-0.124754	0.2366	0.347027	No	No
QDPR	4.7425	5.32969	4.93221	5.15469	4.75553	4.6591	5.61976	5.10103	4.9358	5.23302	4.94748	5.21917	5.08677	5.00004	5.07005	4.62475	4.55805	4.87623	5.38375	4.77038	100	-0.125328	0.359445	0.475528	No	No
ERH	4.63174	5.26168	5.2365	6.00797	4.0639	4.98873	5.50459	4.60603	4.61525	4.50543	5.26254	5.81844	5.15116	5.09195	5.1583	4.48321	4.7063	5.23626	4.54146	5.12857	100	-0.125426	0.452782	0.569165	No	No
ESRP2	4.45039	4.99918	5.45767	4.35878	5.53107	5.48937	5.8447	4.2384	5.57763	4.52639	5.16166	5.22255	5.3965	4.96005	5.29615	4.74737	4.31812	5.03279	4.59934	4.79189	100	-0.12551	0.45571	0.571512	No	No
RMDN1	4.50376	5.95177	5.33028	5.12592	4.73086	4.42345	4.61198	5.80649	5.32657	5.54394	5.13871	4.90355	4.37163	5.08244	4.37681	5.10254	5.07469	5.21766	4.91243	4.46451	100	-0.12551	0.348485	0.463493	No	No
IPO5	5.11669	5.07854	4.76387	5.09466	4.8099	5.01855	4.61215	4.67672	5.5838	4.77845	5.7052	5.28912	5.14416	5.07116	4.80774	4.49071	4.57387	5.33652	4.83519	5.21302	100	-0.125533	0.471527	0.585541	No	No
ILF2	5.01019	5.2926	4.93732	6.20576	5.22133	4.88882	4.17744	3.86782	5.51697	4.27148	5.10391	4.92706	4.70808	5.64807	5.80582	4.56227	4.62412	4.93962	4.5563	5.73499	100	-0.126181	0.438816	0.553207	No	No
SYNM	4.81844	5.57853	4.87497	4.01331	5.81608	5.05983	5.76309	4.14517	5.80616	5.4624	4.85202	5.06079	5.5929	4.0561	4.85707	4.99634	5.78369	5.13084	4.49981	3.83249	100	-0.126782	0.462381	0.577479	No	No
PPOX	5.24694	4.90657	5.67335	4.79116	4.52272	5.04051	5.64807	5.31563	4.78811	5.23941	4.65189	5.33909	5.08943	5.11896	3.82907	5.15939	5.20653	4.48606	4.77879	5.16832	100	-0.127403	0.504379	0.614932	No	No
LHPP	4.51574	4.9828	5.19927	4.93195	5.03914	5.16701	5.67432	5.05522	5.29648	5.05761	4.73842	4.58137	5.13067	4.97016	4.96612	4.72673	5.14646	4.86541	4.86749	5.08763	100	-0.128349	0.34654	0.461829	No	No
FLNB	5.48376	5.0638	5.11358	4.95287	5.03845	4.6952	5.49182	5.0332	5.1752	5.09896	4.90298	5.14716	4.68727	5.18837	4.66386	4.75976	4.73051	4.98153	4.82494	4.9668	100	-0.128517	0.233307	0.344519	No	No
CPNE3	5.15357	5.43394	5.00714	4.79826	5.30658	5.39508	4.84491	5.66016	4.96213	5.02402	4.70952	4.5303	4.96404	4.62395	4.59905	5.12814	4.8342	5.23623	4.69832	5.09048	100	-0.130076	0.430672	0.546104	No	No
HNRNPCL4	4.27947	5.67188	4.20441	5.9279	5.02686	4.94113	4.46325	4.72146	5.03035	5.11207	6.18377	5.19661	4.71729	6.03205	5.24045	4.03394	4.53371	5.74746	3.96517	4.97077	100	-0.13014	0.453819	0.570057	No	No
DDAH1	4.8134	5.91333	4.81065	4.68565	4.70889	5.21459	5.81616	5.10638	5.69104	4.71656	5.43558	5.09451	4.5223	4.38615	4.78676	4.67501	4.46447	4.87634	5.15022	5.13201	100	-0.130335	0.279385	0.392899	No	No
TIMM9	5.07992	4.78611	4.97164	5.19141	4.90082	4.86519	5.36709	5.40082	5.23005	4.40828	4.60697	5.60082	4.99557	4.65865	4.84109	5.56778	5.16269	4.60529	4.81334	4.94647	100	-0.130425	0.434224	0.548661	No	No
VCL	5.94922	5.87207	4.97977	4.27065	5.44945	4.82832	5.01736	5.58778	5.09014	4.92401	4.48625	4.491	4.76151	4.83161	4.66315	4.79631	4.84897	4.99669	5.20665	4.94909	100	-0.130509	0.386996	0.506968	No	No
SNX2	5.65714	5.05889	4.99725	4.19383	5.23523	5.12065	4.83976	4.90816	5.59628	4.94803	4.91679	5.36445	4.69777	5.30251	4.77116	4.88768	4.90017	5.22964	4.53797	4.83663	100	-0.130826	0.467172	0.582209	No	No
RSL1D1	5.07066	5.0621	4.19262	5.85325	5.83909	5.18285	4.43903	4.60893	5.12514	4.11992	5.81139	5.35438	3.97428	5.30013	5.4478	4.54651	4.90188	5.63654	4.35538	5.17811	100	-0.131768	0.477848	0.591703	No	No
TPD52L2	5.23718	5.88692	4.53535	4.42236	5.16861	5.33045	4.40052	5.04335	4.78408	4.82136	4.22019	5.68549	5.98252	5.43112	4.91658	5.3247	5.19943	4.18971	4.72182	4.69827	100	-0.131775	0.42982	0.545818	No	No
GSTO1	5.07987	5.17021	4.89596	5.03853	4.69389	4.70808	5.42479	4.61651	5.27076	4.96629	5.39201	5.14107	5.02998	5.09848	5.13186	4.47352	4.58121	4.79369	5.4546	5.03869	100	-0.132086	0.214987	0.321402	No	No
BID	4.47474	5.22081	4.02867	5.39438	4.94696	5.63795	5.85881	4.40358	6.16177	3.83869	4.64677	4.28833	4.61105	5.23851	5.18728	5.0995	4.68536	6.59382	5.44495	4.23805	100	-0.132234	0.613387	0.708161	No	No
TOMM70	4.89776	4.75551	5.1717	4.98496	5.05029	4.80334	4.88087	5.40992	5.24485	5.35561	4.92658	5.11011	4.77897	5.04687	4.93712	5.36747	5.14723	4.72681	4.97564	4.42839	100	-0.133593	0.410554	0.527898	No	No
PPIA	4.93179	4.63949	4.82553	5.32188	4.87865	5.231	5.26749	5.27935	5.05049	5.28439	4.97692	5.27172	4.91082	5.21499	4.88353	4.63647	4.759	5.12326	4.62258	4.89067	100	-0.13425	0.263805	0.375847	No	No
FASN	3.47119	4.34498	5.13366	4.77639	5.18268	6.01573	5.21912	5.67558	5.76254	5.15576	4.86696	4.81751	5.27348	4.57532	5.1237	4.87943	5.01956	4.6283	5.5602	4.51789	100	-0.134773	0.176725	0.275698	No	No
COQ6	5.04655	5.03078	4.93649	5.03973	5.93338	4.52815	4.95881	5.57275	5.65991	4.75193	5.18194	4.91748	4.16111	4.37397	5.25526	5.5804	5.8703	3.74926	4.81461	4.63721	100	-0.13478	0.383251	0.502818	No	No
SEC24B	5.43822	4.84536	4.86776	4.43304	5.60273	5.4262	5.25484	4.7268	4.66501	5.34523	5.44925	5.48061	4.79382	4.55928	4.98842	5.06709	5.05123	4.67428	4.3616	4.96922	100	-0.13485	0.468536	0.583074	No	No
RBM39	4.99223	5.29674	4.69936	5.48031	5.28949	4.9813	4.83151	4.90868	4.61485	4.94272	6.28024	4.64147	4.31914	4.91087	4.98136	4.25189	4.98097	5.11509	4.95941	5.52237	100	-0.135287	0.436633	0.550853	No	No
HNRNPD	5.05806	6.02653	4.67729	5.36412	5.54489	4.64507	4.12527	4.61323	4.65863	4.27704	5.34816	4.8029	4.99381	5.80151	5.44581	4.35942	4.67364	5.40824	4.70086	5.47549	100	-0.135391	0.42453	0.54147	No	No
MRI1	4.38211	4.50446	6.181	4.80631	4.61422	5.21719	4.87029	5.44743	5.3111	5.39993	5.46144	4.64742	5.19053	4.98504	4.17481	5.91439	4.51981	4.32763	4.78736	5.25751	100	-0.135741	0.350638	0.46529	No	No
KRT9	6.32795	4.51838	5.06017	4.08521	6.74903	4.39248	6.87356	5.1921	6.43184	4.52442	5.10382	4.76397	4.44979	4.34471	4.50015	4.64803	5.22225	4.86142	3.83549	4.11521	100	-0.135916	0.290026	0.405135	No	No
GMPPA	4.33563	5.07282	5.08541	5.14651	4.72832	5.24194	5.84029	5.35895	5.33046	4.68345	4.85773	5.0286	5.43945	4.67688	5.17349	4.86664	5.0876	4.93426	4.49775	4.61382	100	-0.136371	0.318523	0.432565	No	No
NCL	4.69647	5.67419	4.81666	6.75255	5.31682	5.15389	4.34756	4.93778	3.8933	4.0996	4.42211	5.32052	5.06171	5.46777	5.47292	3.9566	5.21839	5.43633	4.49591	5.45893	100	-0.136548	0.390182	0.50999	No	No
DDX17	5.24221	5.75232	4.66814	6.14415	4.57732	4.94291	4.24911	4.65216	4.78044	3.97885	5.42355	5.28139	5.38689	5.64865	5.28801	4.20883	4.59792	4.71373	4.69661	5.76681	100	-0.136698	0.416833	0.533216	No	No
S100A8	3.94476	4.7995	4.36365	4.65163	6.76756	4.70234	5.90546	5.26628	5.46197	5.75858	4.26706	5.0139	3.65705	4.59875	5.06407	4.7442	4.3998	7.29008	5.2733	4.07004	100	-0.136857	0.585995	0.686091	No	No
S100A9	4.37494	5.13948	4.58602	4.03216	6.51498	5.35429	5.90897	5.78229	5.08294	5.68383	3.61262	5.32541	4.64887	4.77667	5.45855	4.12137	4.53839	6.59172	4.75803	3.70849	100	-0.137259	0.414965	0.531982	No	No
DHRS1	5.22363	5.13398	5.48321	5.58154	4.63024	4.93782	5.84349	4.734	4.98168	5.4429	4.73932	4.85065	4.95166	4.97309	4.77	4.65127	5.51765	4.47515	4.30858	4.77016	100	-0.137915	0.234869	0.346059	No	No
NAP1L4	4.96378	5.0919	4.77819	5.17991	5.10088	4.96285	5.44526	5.00148	4.84873	4.96082	5.19754	5.22702	4.98823	5.05857	4.63173	5.07992	4.71725	5.43596	4.80027	4.52972	100	-0.137952	0.452313	0.569161	No	No
TPMT	5.24291	5.00735	5.03197	4.78926	5.06311	5.04787	5.78178	4.82049	4.95242	4.80969	5.22021	4.99653	4.87158	4.88663	5.04903	4.98413	5.07846	5.15843	4.65955	4.54862	100	-0.138453	0.317396	0.431777	No	No
SHROOM4	4.05571	5.40515	4.63161	4.57949	6.01376	5.4198	5.69942	4.87749	5.42226	3.93826	5.11703	4.5121	4.75693	4.86909	5.77008	4.98427	4.56862	5.65008	5.13716	4.5917	100	-0.138575	0.367419	0.484603	No	No
ANXA7	5.9018	4.95937	4.7947	4.99296	5.49916	4.76682	5.22546	5.65001	4.41121	5.07869	4.74312	4.72618	4.74305	4.69528	4.39647	5.54586	5.26853	5.37955	4.78183	4.43996	100	-0.139519	0.314902	0.429996	No	No
SNRNP200	4.77039	5.39396	4.63055	5.65056	5.3101	5.24469	4.47822	4.40527	5.29202	4.02125	5.39583	4.81685	4.88059	5.6287	5.55736	4.73084	4.41715	5.77542	4.2009	5.39934	100	-0.140042	0.435032	0.549232	No	No
TALDO1	5.11668	4.92791	5.07184	5.65163	4.24259	4.69053	5.13393	4.35759	5.54223	4.87153	4.63661	4.64341	5.2676	5.95499	5.63068	4.0942	4.92365	5.28565	4.75975	5.19699	100	-0.141526	0.319798	0.433952	No	No
CDC37	5.44782	5.06011	5.10272	5.2416	4.99457	5.03128	4.79054	4.95413	4.59321	5.05099	5.35562	4.63056	4.9955	4.83928	5.57307	5.02713	5.01161	4.83362	4.15398	5.31267	100	-0.141991	0.405918	0.524082	No	No
CENPV	4.36071	6.08412	4.6192	6.14669	4.98808	4.45904	3.17829	4.78909	5.56813	5.33062	5.8061	4.5858	4.50688	5.0506	6.18376	3.88702	4.44013	5.81969	4.72836	5.46768	100	-0.142898	0.469359	0.583265	No	No
GLYAT	5.00739	5.42512	5.54788	5.01518	4.7646	4.97942	5.21184	5.78527	4.17678	5.77252	5.01715	5.11802	5.11875	4.29553	4.71859	5.43139	4.92042	4.72824	4.43456	4.53135	100	-0.143392	0.238823	0.349631	No	No
LETM1	4.51841	4.81044	5.46712	4.74183	5.08274	5.22983	4.46568	5.65063	5.18543	4.96105	4.67331	4.98765	4.71109	5.23634	4.94522	5.29036	5.43201	4.44111	5.6837	4.48606	100	-0.143498	0.276708	0.390713	No	No
FBL	4.53377	6.06347	5.08957	6.23059	4.77402	5.22856	4.60081	4.71294	4.1265	4.13891	5.55793	4.76242	4.71432	5.6096	5.48546	4.28869	4.96244	4.49467	4.61828	6.00705	100	-0.144351	0.404105	0.522307	No	No
ISOC1	4.91956	4.94278	4.72447	5.14747	4.91435	4.77889	5.04202	5.03422	5.55576	4.91961	4.80071	5.22659	5.10444	5.08095	4.94253	4.86613	5.11819	5.1933	4.83529	4.85273	100	-0.144518	0.3175	0.431777	No	No
ENPEP	4.63493	5.34281	4.31263	6.1175	5.19112	5.68031	4.59317	5.28833	5.49162	4.09965	4.7987	4.37384	5.09102	4.77228	5.76367	4.79781	4.90136	4.75242	5.16952	4.82733	100	-0.147463	0.48261	0.595481	No	No
CLPTM1	4.84194	4.98909	5.54974	4.84838	4.60087	5.59345	4.86247	4.70853	4.99669	5.44227	5.34349	4.18598	5.11918	4.17153	5.06263	5.06944	5.48267	5.24195	5.19958	4.69012	100	-0.148069	0.409048	0.526739	No	No
HPD	5.03821	4.63035	4.97958	4.89879	4.9343	4.79974	5.65471	4.76396	5.16784	5.25399	5.13869	5.17548	5.26574	5.17231	4.98203	4.87403	5.15073	4.66357	4.88159	4.57436	100	-0.148731	0.207498	0.311963	No	No
AK1	5.01276	4.94869	5.2869	5.01863	4.99299	5.13209	5.11476	4.99735	4.93847	5.12342	5.08201	5.79782	4.72335	5.53355	4.69544	4.78418	4.61054	4.54774	5.06815	4.59117	100	-0.148886	0.285116	0.399667	No	No
MAGOH	4.60408	5.39241	4.24459	5.7071	4.88171	5.35498	4.87146	4.76464	5.6625	4.63909	5.5567	4.22899	5.02744	5.54097	5.74996	4.52957	4.2334	5.63765	4.48438	4.88836	100	-0.14915	0.411715	0.529001	No	No
FUBP1	4.96304	5.54895	5.01665	5.65849	5.43058	4.63471	4.52595	3.87867	4.78054	4.71332	4.93927	5.11047	4.82463	5.83162	5.89386	3.8619	4.71063	5.2216	5.05313	5.40197	100	-0.149579	0.388904	0.508701	No	No
CDC5L	4.9588	5.58256	4.46605	5.36385	5.34761	4.99273	5.24922	4.39251	4.94469	4.05113	5.12083	4.91356	4.87633	5.43079	6.08503	4.00818	4.54806	6.04131	4.26174	5.365	100	-0.150119	0.399885	0.518392	No	No
PEX11G	5.34118	4.8668	4.87919	4.98849	5.36296	4.93108	5.43853	5.15205	4.60082	5.09156	5.02705	4.70693	5.12909	4.33796	4.71894	5.93929	5.2591	4.77509	4.91011	4.54377	100	-0.151036	0.392885	0.511603	No	No
DCAF11	5.11607	5.05333	5.01017	5.30309	4.26537	5.27817	5.90384	5.37242	5.0533	5.32398	4.50859	5.05523	4.60912	5.5114	4.80505	4.15303	4.60415	4.66587	5.42399	4.98382	100	-0.151207	0.330065	0.444083	No	No
HTRA2	5.11963	5.35534	5.0974	4.84145	4.8442	4.54303	5.09988	4.9421	5.21006	4.89604	4.79512	5.06544	4.94059	5.36647	4.68201	5.2554	5.37949	4.53966	5.07952	4.94717	100	-0.152911	0.340594	0.454735	No	No
ECPAS	4.9774	4.74843	5.29472	5.23911	5.99261	4.9477	5.15409	4.45618	5.03563	5.10408	4.49181	4.57258	4.72994	4.62474	4.97335	5.21663	5.39534	4.80444	4.84002	5.40119	100	-0.15298	0.424262	0.54147	No	No
MTREX	4.68216	5.30078	5.36641	5.59314	5.81117	5.35206	5.04761	4.00932	4.93144	4.06706	5.63334	5.02999	4.22968	5.13648	5.42303	4.33452	4.05223	4.84084	4.89645	6.26229	100	-0.153277	0.427651	0.543857	No	No
PMPCB	4.80107	4.82319	5.08358	5.00457	5.49382	5.03706	5.07471	5.17577	4.88782	4.93837	4.69757	5.15303	4.92332	5.20722	4.7348	5.39435	4.94379	5.32698	4.76737	4.53163	100	-0.154172	0.37996	0.498877	No	No
FN3K	4.40996	4.81806	5.20554	5.09286	4.80471	5.48644	5.11806	4.98609	5.42178	4.82828	4.94706	5.27063	5.29948	5.15886	4.58237	5.16857	4.69128	4.52225	5.09227	5.09546	100	-0.154348	0.29018	0.405135	No	No
CANX	5.52346	5.12567	4.87921	5.39076	4.81634	5.3353	4.76041	4.6869	4.88544	5.00864	4.96444	5.31139	4.85543	4.91431	4.95694	4.80657	4.93604	5.2148	4.9838	4.64416	100	-0.154822	0.253331	0.366086	No	No
HSD17B7	4.87388	5.63583	5.14495	5.22776	4.66568	4.77048	4.70585	5.08797	4.52305	4.86366	5.02964	4.08715	4.73266	4.8353	4.8463	5.52385	5.13275	5.78024	5.46701	5.06599	100	-0.155834	0.30184	0.417219	No	No
RMND1	5.30393	5.18626	4.99345	4.73943	5.65998	5.05468	5.01526	5.34679	5.02437	4.83993	4.48322	5.11241	4.49891	4.73746	4.46237	5.1255	5.40243	5.0349	5.01956	4.95918	100	-0.156607	0.312597	0.427855	No	No
PFDN2	5.65002	5.49986	4.64462	4.61031	4.47264	5.62049	5.64341	4.57351	5.3748	4.60674	4.8592	3.68019	4.74008	4.92802	5.5695	5.31668	4.39674	5.48061	5.22259	5.10998	100	-0.157134	0.473072	0.586718	No	No
MEMO1	4.35121	5.28924	5.00424	5.35015	4.62634	5.2184	5.17387	4.83573	4.96299	4.91063	5.13087	4.61521	5.20875	5.15764	4.94173	5.08254	5.06793	5.32422	4.65756	5.09074	100	-0.157604	0.335375	0.450184	No	No
RAB33B	5.77174	5.06505	4.39824	5.32739	4.85626	5.73691	5.08986	5.18239	4.74124	5.26565	4.86509	4.95495	5.26858	4.78641	4.56527	4.59325	5.27393	5.01677	4.36648	4.87455	100	-0.157952	0.398541	0.51742	No	No
VAPB	5.19237	5.30876	4.98277	5.23924	4.60947	4.70739	4.798	5.1179	4.97121	5.05924	5.17783	5.10618	5.39284	4.91815	4.72489	5.113	4.78307	4.94397	5.05046	4.80328	100	-0.158425	0.258333	0.371087	No	No
GUSB	5.49886	4.23425	5.46577	5.70388	5.03575	4.87519	6.07125	4.7643	4.93535	5.37745	4.80682	5.5204	4.49408	5.04131	4.41257	4.49413	4.91661	5.01475	5.02987	4.3074	100	-0.160296	0.392193	0.511467	No	No
ERAP1	5.72217	4.73538	5.15048	4.92358	4.72277	5.03623	5.67631	4.88641	5.22616	4.33212	4.49784	5.16449	4.46016	5.54785	5.38417	4.84187	5.48506	5.00258	4.474	4.73037	100	-0.160834	0.0989152	0.169499	No	No
CDCA8	3.96667	4.873	4.28127	6.37913	5.82601	6.34586	5.15186	5.48591	4.35809	4.54749	4.93299	4.78614	3.94665	5.68744	5.45374	4.37415	4.63367	6.34874	4.02136	4.59982	100	-0.1616	0.406081	0.524082	No	No
EPHX2	5.01116	5.20521	5.18266	4.94452	5.17301	4.95378	5.33438	5.42134	4.85337	5.10974	5.19343	4.9856	5.13896	4.8463	4.79946	5.42186	4.35313	4.50421	4.8843	4.6836	100	-0.16172	0.174002	0.272496	No	No
CASP14	4.25681	4.5625	4.17467	4.96653	8.87332	3.70925	5.07171	6.56487	6.27845	3.71082	4.06951	5.05469	3.7047	4.67393	4.86981	4.54808	4.91123	6.9918	4.44518	4.56213	100	-0.162098	0.398104	0.517238	No	No
PEBP1	4.90882	5.26686	4.81821	5.03245	4.38192	4.66955	6.42728	4.79508	5.4123	4.65906	5.36388	5.49603	5.08938	5.1455	4.73407	4.33647	4.77473	4.76486	5.22704	4.69649	100	-0.162285	0.105942	0.179595	No	No
HDHD2	5.11053	5.10214	4.41334	5.30611	5.23787	4.59607	5.13447	4.95434	6.07884	4.9107	5.49246	5.01496	4.45134	4.70641	5.13114	4.62284	4.72681	5.13563	5.50807	4.36594	100	-0.162646	0.315218	0.43009	No	No
UBE2K	4.87847	5.53827	5.36968	4.61138	4.97046	4.83319	5.55555	4.90532	4.98266	4.3967	5.52085	5.21868	4.57689	4.72408	4.76663	4.74942	4.73493	5.16404	5.03341	5.4694	100	-0.162857	0.362928	0.479736	No	No
RAB1A	4.78178	5.50046	5.66479	5.031	4.67412	5.49291	5.50226	4.41557	4.69785	5.09316	4.44974	4.49422	4.95816	5.96476	4.97001	5.1714	5.12674	4.07535	5.19317	4.74257	100	-0.163269	0.392488	0.511468	No	No
AHCY	4.84841	5.28201	5.04218	4.90352	5.10019	5.21866	4.93515	5.1217	5.25494	5.26116	5.18885	4.89979	5.28993	4.59058	4.76177	5.07725	4.65029	4.90046	4.63107	5.04209	100	-0.163881	0.194615	0.297475	No	No
SSBP1	5.73219	5.1255	5.51659	4.82712	5.07811	4.64399	5.22468	4.69287	4.96836	4.85217	4.98673	4.43908	4.91931	4.81837	4.74546	5.11711	4.74828	5.06417	5.06381	5.43609	100	-0.164326	0.239811	0.35026	No	No
TPM3	5.44444	5.06422	5.58707	4.52868	5.16506	5.11695	5.23478	5.51143	4.6581	4.88143	4.54523	5.16458	4.87679	5.36884	4.74218	4.78971	4.98012	4.65178	4.83532	4.85328	100	-0.164402	0.350239	0.465115	No	No
HNRNPA2B1	5.03367	5.98356	4.99818	6.09413	4.90444	4.71152	4.13171	4.61553	5.23563	4.26385	4.798	4.78492	4.94589	5.59969	5.71984	4.31379	4.69792	5.25657	4.33687	5.57427	100	-0.165168	0.330886	0.444844	No	No
PSMD12	5.44634	5.08953	5.54978	4.86836	5.16109	4.64909	4.91491	5.05672	5.11951	4.80919	5.2341	4.48677	4.73694	4.18938	5.7181	5.30853	5.12597	4.47441	4.95888	5.1024	100	-0.16597	0.387985	0.507881	No	No
SNU13	4.46028	5.91505	4.73387	5.92623	5.35031	5.2489	4.51013	4.74847	5.30101	4.09624	4.9421	4.93806	4.89321	5.17377	5.41551	3.76914	4.77947	5.79153	4.70315	5.30356	100	-0.166254	0.329692	0.443924	No	No
YWHAB	5.61037	4.9237	5.40526	4.90645	5.32936	5.10276	5.55279	5.08517	4.5398	5.23311	4.90386	5.03467	4.9188	4.69505	4.74596	4.65639	5.07595	4.48186	4.89833	4.90033	100	-0.16626	0.123458	0.205095	No	No
LDHD	5.07538	5.22742	4.88986	5.11856	5.25328	4.99433	4.50508	5.14374	4.84638	5.01022	5.25241	5.09449	5.04672	5.24489	4.73867	5.11799	5.14265	4.99856	4.83035	4.46902	100	-0.166423	0.259623	0.372267	No	No
PARP1	4.70862	5.56681	4.82223	6.18179	5.02199	5.86723	4.28491	4.33004	4.73204	4.09014	4.769	4.70989	4.7138	5.34084	6.01107	4.589	4.8873	5.18381	4.55271	5.6368	100	-0.166595	0.321524	0.434893	No	No
SNRNP70	4.86003	5.61187	4.99119	5.25535	4.97172	5.31961	5.09172	4.56077	5.57106	4.0949	5.343	4.72409	4.17919	5.85114	5.22075	4.51466	4.54234	5.20886	4.58736	5.50038	100	-0.16685	0.391862	0.511418	No	No
SRRT	5.03523	5.44715	4.88331	5.73104	4.65877	5.45265	4.76682	4.53002	5.37945	4.9765	5.51428	4.3497	4.66261	4.87217	5.35792	5.01486	4.61651	4.88953	4.13414	5.72735	100	-0.167068	0.363919	0.480351	No	No
PGK1	5.06138	5.0355	4.53445	4.92779	5.40433	4.90538	5.01193	5.00137	4.79027	5.00625	5.4806	4.78605	5.04746	5.01556	5.05883	5.06477	5.0573	5.22043	4.74369	4.84664	100	-0.167508	0.204809	0.310064	No	No
HNRNPK	5.11667	5.61608	4.91044	5.77826	5.14136	4.69668	4.41598	4.72592	4.7772	4.6515	5.21936	4.61401	4.81626	5.77096	5.37727	4.40795	4.74253	5.2326	4.41915	5.56982	100	-0.168072	0.322583	0.435699	No	No
AP2A2	5.29692	4.80458	5.41272	5.11898	4.77884	5.42047	5.15888	4.96186	5.08653	5.47597	4.49963	4.93405	5.08791	4.94434	4.86467	4.90748	5.08175	4.93256	4.67042	4.56145	100	-0.16818	0.312489	0.427855	No	No
HIBCH	4.39072	5.53435	5.98116	5.06361	4.79345	5.54168	4.95738	5.59834	4.62032	5.54375	4.87629	5.04744	5.14379	4.77466	4.55181	5.44104	5.10407	4.09448	4.73047	4.21118	100	-0.168347	0.0281813	0.0581324	No	No
SRSF3	5.05147	5.94985	4.62325	6.55949	4.96454	5.74757	4.18861	4.66918	5.01974	3.55664	4.97993	4.36896	4.87127	5.74578	5.00641	4.00155	5.11411	5.3488	4.40694	5.8259	100	-0.168402	0.303747	0.418704	No	No
GALT	4.98065	5.21336	5.20571	5.44424	4.68422	4.76158	5.82828	5.44219	4.63251	5.57482	5.28637	4.73664	5.20181	4.82034	4.7227	4.64471	4.81123	4.91657	4.33988	4.7522	100	-0.169118	0.185764	0.28697	No	No
RDH16	4.55513	4.8504	4.36541	5.32188	5.04931	5.54036	5.45807	5.18191	5.00833	5.67372	5.65709	4.8811	5.28788	4.98707	5.18429	4.78875	4.82687	4.78472	4.13488	4.46283	100	-0.17026	0.223729	0.332632	No	No
CFL2	5.09604	5.47008	5.0237	4.72978	5.46739	4.99185	5.09482	5.55673	5.12907	5.31367	5.18873	4.87224	4.34217	4.78275	4.77659	4.7664	4.8523	4.76001	4.6568	5.12887	100	-0.170715	0.205916	0.310828	No	No
CAP1	5.08877	4.82248	4.48825	5.38454	5.18715	5.10775	5.97989	4.47984	4.78181	5.06743	4.88074	4.93628	5.02117	5.21376	4.92541	4.92389	5.34089	4.79197	4.89954	4.67844	100	-0.171214	0.256628	0.369247	No	No
CARS2	4.65584	5.05502	6.25558	4.93897	4.80879	4.93832	4.61118	5.20646	5.05538	5.10644	5.27066	5.62744	4.66106	4.80692	4.86977	5.46968	4.54612	4.15163	5.49811	4.46663	100	-0.171704	0.286575	0.40139	No	No
LSR	5.41604	5.19423	5.40249	4.55937	5.29527	5.59653	4.89756	4.87165	5.12143	5.49707	5.00235	4.69269	4.85984	4.8893	4.71696	4.7927	4.16757	5.04908	5.30998	4.6679	100	-0.171963	0.288333	0.403527	No	No
NPM1	4.97983	6.40012	5.43234	6.5111	4.25906	4.47267	4.85567	4.48036	4.62076	3.93574	5.15832	5.20896	4.81338	5.04049	5.27638	4.02969	4.88322	5.5882	4.05169	6.00201	100	-0.172278	0.303072	0.418104	No	No
APOE	5.00677	4.8276	5.3027	4.43871	5.22558	5.4062	5.07597	5.01308	5.49727	5.09962	4.79519	4.83732	4.81939	4.84065	5.15051	4.74538	5.02255	5.06902	4.55794	5.26856	100	-0.172512	0.171951	0.270231	No	No
SRP14	5.09279	5.38749	5.41999	5.7512	4.74057	5.02758	4.88615	4.05607	5.17731	4.49292	5.13434	5.29894	4.56843	5.11769	5.45323	4.04146	4.90229	5.40719	4.85306	5.19131	100	-0.172674	0.270119	0.3839	No	No
DDX23	4.84833	5.53301	4.59445	5.62494	4.70906	5.02612	4.69097	4.84631	4.92519	4.93545	5.96609	4.63928	4.37531	4.91888	5.06309	4.35265	5.0361	6.22607	4.70115	4.98756	100	-0.172826	0.33791	0.452539	No	No
XRCC5	5.13827	5.64129	4.85213	6.15703	4.65039	4.62683	4.49442	4.70366	4.95052	4.41785	5.0325	4.82727	5.06521	5.92421	5.20274	4.37798	4.66904	4.8361	4.8038	5.62876	100	-0.172994	0.347642	0.462725	No	No
ATAD3B	4.91756	4.93713	5.39304	5.022	4.91462	4.62937	5.03822	5.32061	5.30696	4.80209	4.68306	5.11165	5.29147	4.73162	4.59991	5.34038	5.6109	4.61021	5.28476	4.45445	100	-0.17472	0.282892	0.39751	No	No
ACOT1	4.52486	5.17951	5.17855	4.97491	5.02008	4.61964	5.67846	4.62516	5.13915	4.67297	4.87215	4.6943	5.94027	4.86877	5.21757	4.56492	4.937	4.95874	5.21911	5.11389	100	-0.17498	0.00535047	0.0131943	Yes	No
HNRNPU	5.24208	5.47477	4.68173	6.01656	5.00493	4.33839	4.71371	4.63468	4.91793	4.32015	5.58753	4.7501	5.11431	5.96999	5.39468	4.10992	4.68167	5.18982	4.62946	5.2276	100	-0.175475	0.290804	0.405681	No	No
HBD	6.88049	4.97373	5.27375	5.29689	4.36553	5.34245	4.72932	5.48341	4.82083	4.99245	4.25695	4.93587	6.46878	4.97464	4.05472	4.47376	4.1315	4.89798	3.63671	6.01026	100	-0.17637	0.277136	0.391	No	No
DHX9	4.79178	5.80092	4.68978	6.40751	5.31461	4.80868	4.50644	4.5027	4.67993	4.75065	5.1012	4.72901	4.67989	5.41127	5.93973	4.24692	4.87215	5.05015	4.50791	5.20878	100	-0.177632	0.253694	0.366086	No	No
ITIH1	5.20095	5.03662	5.09698	5.75532	4.67468	6.046	4.91714	4.29877	5.06197	4.68149	4.74372	5.12142	4.40538	5.08608	4.98742	4.68241	5.51833	4.41256	4.74813	5.52461	100	-0.178267	0.317227	0.431777	No	No
ALDOA	5.19846	4.62959	4.61691	5.28975	5.1806	5.19879	5.27996	5.13617	5.32497	3.8489	4.66028	4.39491	5.06539	5.03179	5.83753	4.79716	5.10514	4.88994	6.20753	4.30621	100	-0.178742	0.30195	0.417219	No	No
CPNE1	5.46853	4.84647	4.95896	5.18071	5.12877	5.05942	5.11786	4.59728	5.48485	5.07625	5.22589	5.06223	4.81307	4.91444	4.92917	4.62897	5.36086	4.8706	4.1582	5.11749	100	-0.178769	0.204641	0.310064	No	No
AFMID	4.38796	4.97738	4.93758	5.73047	5.41623	5.54795	5.82239	5.42044	5.57031	5.27798	4.7463	4.59318	5.07219	4.50017	4.86044	4.79595	4.48519	4.65817	4.24177	4.95796	100	-0.178914	0.199627	0.303803	No	No
MESD	5.35771	4.9934	4.98882	4.60789	5.66589	5.68434	5.19059	4.88779	4.63699	5.63608	5.16898	4.90841	5.16782	4.44463	4.74738	4.97438	4.67401	5.69478	4.28366	4.28645	100	-0.179854	0.272305	0.386376	No	No
LPP	5.64501	4.77047	4.83625	5.65098	5.44923	4.53491	5.64731	4.51614	5.06228	5.75947	4.61138	4.70827	5.36768	4.69775	5.23915	5.46531	3.82656	5.04195	4.93047	4.23943	100	-0.1806	0.278198	0.391546	No	No
ACOT8	5.15612	5.19939	6.06998	4.58707	5.08478	4.92707	4.14827	5.00586	4.87233	4.72399	5.15187	4.61809	5.26686	5.19313	4.75244	5.07752	5.169	5.02443	5.43384	4.53796	100	-0.181668	0.305542	0.420512	No	No
TRA2A	5.10298	5.51028	3.9999	6.32242	5.36455	4.61625	4.96889	4.52694	4.69606	4.1498	6.27748	4.56758	4.50798	6.25961	5.42686	4.31298	4.56853	5.50367	3.96677	5.3505	100	-0.182136	0.337049	0.451735	No	No
SSB	5.19722	5.92221	4.83803	5.35416	4.93668	5.17469	4.85736	4.53352	4.34274	4.61432	5.34929	4.85037	5.40401	5.21331	5.47939	4.54181	4.40288	4.87105	4.80188	5.31509	100	-0.182991	0.298869	0.414423	No	No
CAPZA2	5.51127	5.03942	4.55244	5.34236	5.97259	4.46387	5.50898	4.42954	5.00939	4.59191	5.13097	4.68899	4.44452	5.12628	5.51545	5.06093	4.71876	4.72385	4.81298	5.3555	100	-0.183064	0.300752	0.416223	No	No
DDX46	4.66244	5.23597	4.69843	5.24502	5.82383	4.97578	4.5087	4.54668	5.4726	5.1013	5.82842	4.4808	4.6579	5.48771	5.35306	4.40738	4.5458	5.63766	4.45758	4.87293	100	-0.18316	0.324806	0.438023	No	No
DENND1A	4.84863	5.15578	4.95256	5.08413	6.13753	3.98877	3.97707	4.19934	4.69625	4.92517	5.82624	4.86242	5.09397	4.61935	5.96015	4.68665	4.42748	6.17498	4.80079	5.58275	100	-0.18328	0.459755	0.575024	No	No
PMM2	5.37008	4.78264	4.56942	4.80721	4.80438	5.94585	4.76321	4.708	5.05588	4.87821	5.46197	5.0298	5.09861	5.42233	4.61827	5.30395	5.34122	4.55412	4.68714	4.7977	100	-0.186661	0.30299	0.418104	No	No
PBLD	4.96836	5.10685	4.65717	5.07585	5.01437	4.74545	5.80022	5.15122	5.16649	5.25386	5.58488	5.23052	4.89191	5.31054	4.8773	4.56707	4.44734	4.84606	4.62635	4.6782	100	-0.186986	0.0976734	0.167867	No	No
GLRX3	5.1116	4.58383	4.7315	4.85429	5.79801	5.09369	4.84389	5.13042	5.28745	5.39063	4.81338	5.25294	5.16467	4.72985	5.09696	4.8513	4.97633	4.77511	4.62052	4.89364	100	-0.18817	0.241084	0.351825	No	No
CBR4	4.96685	5.5452	5.11714	5.10686	4.45464	4.8805	4.33362	5.25783	5.53518	4.74102	5.25181	5.24424	5.29394	4.94418	4.19771	5.02449	4.96615	4.95387	5.17086	5.01391	100	-0.188189	0.0570543	0.106693	No	No
A0A0J9YWP8	4.18225	5.026	3.30315	3.89349	7.4134	5.6463	4.97568	5.16607	7.11337	3.88545	5.32362	5.16751	4.15881	4.0908	5.78884	3.86226	4.14413	7.09676	4.94421	4.8179	100	-0.188215	0.317694	0.431777	No	No
SUMF2	5.09104	5.07522	5.65047	4.99582	4.07709	5.29981	5.19259	3.98273	5.23006	4.51209	5.45485	5.57867	4.3775	5.38903	5.06967	4.98443	5.80117	5.11948	4.69398	4.42431	100	-0.188278	0.263009	0.37502	No	No
SEPTIN11	5.77793	5.51624	4.09679	4.89214	4.9725	5.21627	5.16816	4.7189	5.097	5.08704	5.30982	4.6372	5.12037	4.88278	4.78524	5.16438	4.96822	4.58509	4.93674	5.06717	100	-0.188388	0.256866	0.369285	No	No
SF3B3	4.77903	5.38728	4.82117	6.14285	5.10325	5.43646	4.73051	4.47679	5.02167	4.31995	5.18235	4.98922	4.83081	5.48893	5.34288	4.5011	4.79005	5.07265	4.32869	5.25436	100	-0.190677	0.260935	0.372672	No	No
ESRRB	4.94502	5.87584	6.16384	4.97948	5.27012	4.31145	4.9611	4.4277	4.43067	4.58163	5.3779	4.89108	4.23555	4.34915	5.01516	6.0587	4.45107	5.57112	5.33157	4.77186	100	-0.191036	0.346704	0.461829	No	No
FUS	5.21532	5.51306	4.64004	5.67876	5.1439	4.59277	4.62089	4.64113	5.28725	4.32055	5.94422	4.42028	5.16643	5.64617	5.30242	4.42927	4.51053	4.91969	4.74626	5.26106	100	-0.195092	0.233307	0.344519	No	No
BPHL	4.62554	5.13712	4.83194	5.2021	4.86305	4.95173	5.04953	5.30354	5.05517	5.20833	4.94401	4.95761	4.77455	5.43058	5.14238	4.76341	5.16006	4.95303	4.91171	4.73462	100	-0.195989	0.0985847	0.169266	No	No
H4C14	5.78982	5.93458	5.39455	5.89599	5.11403	4.64366	4.90578	4.24502	4.56154	3.94962	4.88569	5.10538	4.56299	5.28376	4.6892	4.37511	4.77285	5.09887	4.84358	5.94797	100	-0.196531	0.210787	0.316635	No	No
EFTUD2	4.53065	5.85422	5.02677	5.71141	5.03235	5.52623	4.70395	4.67402	4.65964	4.59071	5.36675	4.99957	4.74692	5.90284	5.54003	3.94226	4.94746	4.88351	4.46754	4.89313	100	-0.196593	0.241621	0.352019	No	No
HSD17B8	5.15332	5.41411	5.40478	4.70365	4.90405	4.69489	4.37884	5.2933	5.48587	5.13978	4.96753	5.12018	4.95984	5.08253	4.20509	5.4268	5.11152	4.63899	5.20148	4.71344	100	-0.196778	0.100437	0.17172	No	No
PRPF19	5.00212	5.22149	4.82153	6.11178	5.85766	4.44988	4.58491	4.37203	4.91996	4.5226	5.63484	5.02993	4.2366	5.65297	5.3995	4.48853	4.29712	5.45117	4.29189	5.65349	100	-0.196952	0.305992	0.420799	No	No
HBB	7.43315	5.61641	5.71979	5.18877	4.02612	5.47397	4.75963	5.10003	3.93602	5.81567	4.55502	5.04851	5.8417	5.01609	4.0514	4.59058	4.57503	5.19209	3.98439	4.07562	100	-0.197174	0.136435	0.223877	No	No
SCARB2	4.73764	4.93414	5.7267	5.31927	4.15804	4.89869	5.65064	5.23151	5.76903	5.0095	5.12104	5.89262	4.62377	4.77504	4.66157	4.65479	4.31211	4.97559	4.6973	4.85099	100	-0.199185	0.215068	0.321402	No	No
RBM14	4.39735	5.52308	5.16099	6.2468	5.25185	4.88586	5.13263	4.54073	5.19573	3.96188	5.26063	4.58602	4.98139	5.347	5.38271	4.28231	4.54961	5.2662	4.87614	5.17111	100	-0.200492	0.185034	0.286351	No	No
APOB	4.99595	4.62764	5.55332	4.88938	4.95289	5.72728	5.04316	5.04201	5.01568	5.54962	4.60965	4.68852	5.01776	4.95105	4.85736	4.80704	5.14986	5.24638	4.56968	4.70575	100	-0.201373	0.117614	0.196512	No	No
ALDOC	4.33773	5.32361	4.21063	5.75131	4.21817	5.38369	5.73793	4.84189	5.22562	4.22366	5.2139	5.29749	6.10865	4.97393	5.1789	4.31917	4.6238	5.17955	5.4472	4.40316	100	-0.201504	0.188065	0.289497	No	No
CFL1	4.79683	5.2766	5.52872	4.98515	5.15519	5.18836	5.25363	5.29179	4.84024	5.20454	4.75146	4.92031	5.01346	4.77224	4.87326	4.83631	4.74933	4.76077	5.1918	4.60999	100	-0.202085	0.112508	0.18941	No	No
NUP210	4.98456	5.11563	4.98531	4.97243	5.53189	4.70662	5.59574	5.08798	5.93869	4.18655	4.59232	4.59183	4.57786	5.65241	4.53791	4.56018	4.78924	5.29586	4.99887	5.29813	100	-0.202957	0.273876	0.387657	No	No
RBMXL1	5.04002	5.93934	4.56872	6.2191	5.04467	4.70009	4.68391	4.52622	4.7225	4.45344	5.33789	4.95402	4.62599	5.82269	5.24819	3.96399	4.65963	5.10652	5.00152	5.38153	100	-0.20523	0.227363	0.337171	No	No
UFL1	5.1406	5.10486	4.81355	4.97746	4.87662	5.4867	5.25623	4.91313	5.08598	5.11428	4.99792	4.809	4.575	5.07923	5.14244	5.03041	4.64807	5.04485	4.91165	4.99203	100	-0.205291	0.234802	0.346059	No	No
COL6A2	5.38919	6.20004	4.8214	5.18075	7.02074	4.36466	4.10808	5.23843	4.57766	6.20811	4.13073	4.78458	5.29448	4.24545	3.85559	5.84379	4.45484	4.91458	4.3207	5.04619	100	-0.205995	0.172135	0.270231	No	No
GSPT1	5.18781	4.99664	4.9387	4.4958	5.14057	5.50291	5.63045	5.00867	4.7521	5.26091	4.68281	5.17477	5.40412	4.96458	4.99041	4.91753	5.70201	4.37435	4.34144	4.53339	100	-0.20905	0.206702	0.311305	No	No
PPP1R7	5.17709	5.56058	5.11862	4.62223	4.54693	5.26032	5.08969	4.74482	5.34122	5.13889	5.23469	4.70947	5.42929	4.45029	5.27312	4.44478	5.00189	4.55953	5.4463	4.85027	100	-0.211138	0.198414	0.302221	No	No
STAC	5.15664	5.1791	4.59282	5.64146	5.17152	4.87979	5.20373	4.96455	4.60706	4.84915	5.46088	5.10305	4.83196	4.84936	5.00626	4.94755	5.01049	4.71191	4.94516	4.88758	100	-0.211493	0.0992429	0.169894	No	No
SNX1	5.0597	4.57976	4.85715	5.2717	5.52091	5.21827	4.84915	5.18605	5.12326	4.86848	4.91144	5.12519	5.10285	5.25298	4.53809	5.20136	5.39188	4.74222	4.78649	4.41306	100	-0.212052	0.205619	0.310828	No	No
HNRNPA3	4.91387	5.96436	4.43208	5.92271	5.54707	4.56088	4.55816	4.28558	5.45108	4.09284	5.72057	4.41728	4.63407	5.99982	5.30878	4.43832	4.28281	5.57078	4.8067	5.09223	100	-0.212909	0.237572	0.34816	No	No
C1QA	5.63441	6.66659	5.74338	4.45327	5.11162	5.16774	4.79016	5.08997	4.89538	4.88743	3.6935	4.56967	4.44112	4.41853	5.42011	4.92138	5.54962	4.21178	4.64342	5.6909	100	-0.213036	0.216895	0.323577	No	No
HNRNPA1	4.67056	5.64015	4.80338	6.19667	5.10635	4.83264	4.15249	4.68362	5.04601	4.27031	5.37226	5.34463	4.41343	5.716	5.5946	4.0639	4.81327	5.35678	4.77007	5.15287	100	-0.213401	0.173154	0.271587	No	No
ALG5	4.9936	5.80382	5.36545	5.40786	4.87087	4.81618	4.84223	5.20316	4.74649	4.99141	4.35111	5.36145	4.64959	4.355	4.99795	4.62244	4.6947	5.60655	5.19226	5.12788	100	-0.213833	0.235334	0.346059	No	No
HEXB	5.28072	4.25589	4.38517	4.73419	6.03254	5.2498	4.93377	5.42026	6.03777	5.32475	4.38259	4.51996	4.84617	5.22444	5.42709	4.88414	5.2303	3.65471	5.2505	4.92523	100	-0.217671	0.25342	0.366086	No	No
KHSRP	4.98497	6.08454	4.70405	5.95954	4.66394	4.71668	4.63503	4.5967	4.48224	4.17864	5.40796	4.41647	5.14359	5.82386	5.79727	4.64616	4.30808	5.67874	4.75329	5.01826	100	-0.217937	0.195251	0.297924	No	No
USP47	4.69657	4.38506	5.07886	5.21317	4.83664	4.90424	4.93473	5.37766	5.89225	4.44195	5.37345	5.33924	4.65843	5.52669	5.82311	4.82426	5.09654	4.7258	4.49435	4.377	100	-0.218065	0.350186	0.465115	No	No
COL6A1	5.46611	6.31298	5.00836	5.04834	6.75594	4.58182	3.75838	4.99227	4.45695	6.25304	4.55297	4.75768	5.24588	4.20234	4.08502	5.61917	4.72934	4.78055	4.43375	4.95911	100	-0.218949	0.164523	0.260633	No	No
TMEM33	4.9694	4.66401	4.72632	5.15976	5.14077	5.82722	5.31494	4.95789	4.97032	5.51777	4.72825	5.17626	5.28764	4.50086	5.50321	4.54505	5.31223	5.02569	4.32274	4.34964	100	-0.221536	0.142812	0.232153	No	No
PBXIP1	5.60542	4.8794	5.2597	5.11997	4.399	5.46688	5.21395	5.04274	4.69722	5.17012	4.66779	5.09294	4.88973	4.8097	5.1012	5.12583	5.08815	4.37704	4.63923	5.354	100	-0.221596	0.23915	0.349631	No	No
SRSF2	4.99141	5.50395	5.0591	6.20529	5.31668	5.6688	4.2239	4.4888	4.58864	4.7053	5.989	5.02968	4.37227	5.15255	5.45124	3.88958	4.7706	5.21313	4	5.38008	100	-0.222501	0.214879	0.321402	No	No
TST	4.30945	5.01182	5.29417	5.43802	4.48447	5.31936	5.26274	5.45099	5.11591	5.10983	4.63219	5.01807	5.01986	4.9611	4.89907	4.89014	5.37105	4.93472	4.79863	4.6784	100	-0.222959	0.0410733	0.0803468	No	No
GSTT1	5.37622	5.5972	4.72192	4.61784	5.35873	4.61054	5.63888	4.50764	5.03436	4.87776	6.06237	5.46033	4.84087	5.37607	4.22586	5.54785	4.25261	4.84523	4.26703	4.78069	100	-0.223048	0.024388	0.0510944	No	No
H2AX	5.76365	5.65636	4.86869	6.06843	5.1991	5.28716	4.77783	4.3858	4.67001	4.06107	5.36249	4.87374	4.73531	5.4522	4.96147	3.51537	4.21904	5.48145	5.11387	5.54694	100	-0.224368	0.168374	0.265765	No	No
FUCA1	5.34214	4.0715	5.31075	5.42115	5.39387	4.82035	4.97418	4.95441	5.45462	5.6754	4.96145	5.04749	4.62509	5.30268	5.13339	4.84511	5.30028	4.17248	4.53438	4.65928	100	-0.224956	0.13999	0.229063	No	No
SELENOO	5.15621	4.90933	5.44868	5.00256	4.89678	4.96466	5.47285	5.16592	5.19575	5.18251	4.95606	4.40269	4.59043	5.26952	4.78527	4.86306	4.47031	5.54317	4.56175	5.1625	100	-0.22521	0.167574	0.264743	No	No
CALU	6.38077	5.10256	4.59781	5.09748	5.12753	5.03253	5.21658	4.74686	5.248	4.94193	5.33019	4.69794	4.33301	4.89416	4.25326	5.17585	5.2475	4.91138	4.93172	4.73296	100	-0.225681	0.0952719	0.164879	No	No
CNN3	5.31567	4.63999	4.68743	5.06011	5.66096	5.07482	5.59211	5.1374	4.91759	5.32286	5.1668	4.72198	4.37499	5.19288	4.96211	4.62803	5.13388	4.38365	5.05504	4.97169	100	-0.227009	0.118661	0.197693	No	No
HNRNPM	5.07868	5.86284	4.68795	6.01858	5.35792	4.29479	4.58376	4.7631	4.83723	4.2996	5.45407	4.59403	4.98447	5.59222	5.55164	4.19455	4.73285	5.30016	4.61587	5.19568	100	-0.2278	0.187748	0.289265	No	No
HP1BP3	5.51541	5.8942	5.11427	6.19476	5.53901	4.28411	4.22314	4.05417	4.49657	4.44555	4.96169	5.25947	4.79471	6.31226	5.54648	3.65291	4.27536	5.08114	4.57822	5.77657	100	-0.228842	0.147386	0.238508	No	No
BHLHE41	4.69837	5.6494	5.77996	4.93216	5.01564	4.91906	5.23642	4.5823	5.30819	4.40721	5.28554	4.59591	4.94542	5.25362	4.42718	5.51948	4.84446	4.5516	5.18424	4.86383	100	-0.228913	0.0379987	0.0750064	No	No
SNRPD2	4.98604	5.2091	5.00518	6.83477	5.22789	4.89394	4.22822	4.52247	5.36867	3.82555	5.07716	4.75942	5.05834	5.58284	5.76992	4.24995	4.6151	4.97245	4.70955	5.10344	100	-0.229033	0.170057	0.267936	No	No
DPP9	5.42006	5.15195	5.40276	4.58129	5.39299	4.54661	4.7964	5.08307	5.12676	4.65549	5.32793	5.0055	4.89242	5.34008	5.68645	4.20521	4.60389	4.78913	5.0949	4.89712	100	-0.230397	0.244177	0.354556	No	No
EWSR1	4.7971	5.60467	4.66814	6.44662	4.87611	4.70963	4.41081	5.23508	4.82646	4.59012	5.72657	5.08749	4.91027	5.86351	5.05482	3.58607	4.59176	5.36214	4.51594	5.13668	100	-0.230674	0.176506	0.275603	No	No
PPP1CC	5.46652	4.82041	5.41924	5.7068	5.54723	4.99659	4.61267	4.98757	4.78813	4.25983	4.93682	4.28325	5.46583	4.55365	5.49269	4.09069	5.36602	4.96204	5.1817	5.06233	100	-0.230824	0.207275	0.311898	No	No
P01834	5.99958	6.08724	4.5928	5.44615	4.11634	5.16792	4.11872	3.83933	5.45925	3.89814	5.07017	4.83707	5.63605	4.53416	5.49992	4.88973	5.70044	5.61941	3.91413	5.57344	100	-0.232078	0.321736	0.434893	No	No
OXSR1	5.32202	4.40633	5.17453	5.42596	4.83504	5.34763	4.66688	5.39534	5.12008	5.28528	5.17624	5.21792	4.80977	4.93993	4.82003	4.5511	5.09743	5.19287	4.70942	4.50618	100	-0.232985	0.27317	0.386972	No	No
MIA2	4.86932	4.81759	5.58014	5.2064	5.27926	4.89644	4.46858	4.64807	5.66941	5.00947	4.80025	4.96422	4.96635	4.84557	5.21462	4.72555	5.3303	5.34129	4.66222	4.70496	100	-0.234035	0.216133	0.322716	No	No
PCK2	4.82912	4.98203	5.30085	5.19433	5.12089	5.11107	4.8983	5.6664	4.99508	5.25081	4.78268	5.11359	5.15876	4.73772	4.94794	4.99488	5.17314	4.41327	4.89183	4.43733	100	-0.235353	0.0303919	0.0618135	No	No
KHDRBS1	5.03085	5.86643	4.99942	5.8539	5.26287	4.59427	4.3451	4.42133	4.5383	5.30556	5.87008	4.69358	5.22312	5.46022	5.29153	3.96152	4.56367	5.04379	4.65381	5.02064	100	-0.235483	0.148523	0.239342	No	No
LCN1	4.57766	6.52042	4.5661	3.77017	10.2966	3.8991	4.97756	6.13988	3.95914	3.75509	3.7411	5.68223	4.7277	3.95477	4.61585	3.91349	5.30735	6.02568	4.72456	4.8455	100	-0.23554	0.430573	0.546104	No	No
DHX15	4.73631	6.24129	4.75069	5.80141	5.00725	5.17161	4.91807	4.22931	5.18148	4.09725	5.50574	4.81689	4.87173	5.11504	5.36255	4.51995	4.52265	5.6037	4.15121	5.39586	100	-0.235921	0.196131	0.299005	No	No
A2M	3.76585	8.50584	5.4882	5.37125	3.76672	7.36129	3.57594	4.40772	4.96905	4.39143	4.62254	5.3183	4.49574	4.01585	5.27435	4.58559	4.61261	5.60254	4.75599	5.11321	100	-0.238019	0.314706	0.429996	No	No
IPO7	5.12287	5.61968	4.64398	5.44344	5.66362	5.25067	5.02953	4.96961	4.47707	5.01101	5.35771	5.18398	4.55464	4.40663	4.71982	4.24381	4.57484	5.22752	5.45689	5.04269	100	-0.238789	0.192084	0.293865	No	No
ATAD3A	4.9759	5.97664	5.79433	4.79168	5.09729	4.61894	4.86485	4.52658	4.81836	4.89548	4.98661	5.05932	4.90221	4.92288	4.43186	5.00064	5.1837	4.36996	5.54913	5.23365	100	-0.239273	0.18014	0.279771	No	No
CBR1	4.89861	5.58725	5.86805	5.62851	4.53261	5.3313	5.88094	5.24345	5.04749	4.92075	4.70386	4.98728	4.80707	4.1556	4.95711	4.88376	4.69232	4.35223	5.13843	4.38337	100	-0.240123	4.62109e-05	0.000163523	Yes	No
BCLAF1	5.20387	5.92142	5.02912	5.40519	5.54662	4.84388	5.17881	4.52455	4.26544	4.65422	4.93805	4.83363	4.51438	5.28709	5.20765	5.3019	4.81184	5.34997	4.17127	5.0111	100	-0.240559	0.164351	0.260596	No	No
PSMD14	5.17375	5.11718	5.00411	4.90642	4.92377	4.88007	5.52187	4.5787	5.21085	5.04298	5.23967	4.79432	5.23904	4.71422	5.1341	5.30354	4.71221	4.87355	4.93688	4.69279	100	-0.240757	0.109188	0.184203	No	No
RAB5C	5.16151	4.88922	5.49436	4.9601	4.74897	5.30404	5.17559	5.40551	4.84598	5.68816	4.93809	4.98053	4.9001	4.97203	4.77805	5.04314	5.01442	4.4812	4.6559	4.56309	100	-0.240826	0.0791172	0.140554	No	No
MCFD2	5.34372	4.87779	4.86281	5.08677	5.15496	5.13127	5.175	4.85853	5.23263	5.85004	5.09439	5.29912	4.75029	4.93295	4.91893	4.68116	5.04937	4.43901	4.1439	5.11735	100	-0.24138	0.116215	0.194361	No	No
UBE2NL	5.37247	4.58643	5.63916	5.53136	4.24644	5.47368	5.80276	4.54052	5.24816	5.14073	4.62134	4.55808	4.92637	4.49805	4.80322	4.86813	4.97063	5.42795	4.74941	4.9951	100	-0.242303	0.174362	0.272743	No	No
SIRT3	5.54088	5.14088	5.75904	4.73237	5.29511	4.93372	4.50071	5.16356	5.25953	4.39083	5.26317	5.22212	3.83037	5.14857	5.66014	4.48621	5.33481	4.86151	5.20339	4.27311	100	-0.243899	0.179328	0.278994	No	No
SF3A3	4.85193	5.97223	4.80764	5.38547	5.74629	4.92766	4.40465	4.57669	4.55671	4.47953	5.36462	5.12323	6.09384	5.2458	5.11414	4.77696	3.89054	4.88282	4.88778	4.91148	100	-0.244206	0.235171	0.346059	No	No
MSN	6.382	4.73281	5.49855	4.70245	5.18728	5.19764	5.03817	4.40533	4.95799	4.8608	4.32708	5.00076	5.05627	5.54312	4.75716	4.70835	4.75852	4.59675	4.97976	5.30921	100	-0.244395	0.042521	0.0826216	No	No
SNRPB	4.84101	6.33522	4.88984	6.46091	3.79034	5.07273	5.02039	3.80019	4.68453	4.21171	5.33804	5.39368	4.83358	5.12531	6.04621	3.92054	4.31413	5.7776	5.45995	4.68408	100	-0.244938	0.153864	0.245984	No	No
LMAN1	5.18463	4.76355	4.85357	5.15533	4.52438	5.26602	5.48856	4.95824	4.87558	5.11723	5.23711	5.36776	5.04225	4.76924	5.21914	4.71691	5.06979	5.04293	4.28143	5.06635	100	-0.244971	0.191519	0.293258	No	No
ENTPD5	5.77496	5.57198	5.4454	5.54603	5.19381	4.90818	5.03434	4.5718	4.45364	5.2113	5.2146	4.76283	4.8067	4.36066	5.00612	4.90705	4.8113	4.6282	4.85561	4.9355	100	-0.245423	0.0190677	0.0409332	Yes	No
BCS1L	4.47293	4.6144	5.1637	5.57383	5.9191	5.10188	4.60006	5.09079	5.21716	4.80699	4.75469	5.02623	4.68697	5.28221	5.12093	5.10761	4.77308	4.82101	5.38441	4.48203	100	-0.24644	0.150513	0.241737	No	No
ERO1A	5.32844	5.09793	5.33907	5.27719	5.0292	5.15576	5.25245	4.91697	4.73288	4.91252	4.83702	5.01188	4.83857	4.87377	5.08624	5.11391	5.04072	4.63444	4.7645	4.75653	100	-0.246709	0.0925437	0.161603	No	No
SUOX	5.34023	5.36803	5.36712	4.5751	6.00806	4.74197	5.39827	5.54289	4.67855	5.08507	4.46612	4.87285	5.37203	4.75849	4.74945	5.36539	4.77215	4.77194	4.25721	4.5091	100	-0.246839	0.096669	0.1668	No	No
HADH	4.2092	4.93366	5.34338	5.14234	4.31397	5.11854	5.12158	5.43424	5.25742	5.11774	4.95292	5.52891	5.58087	4.99806	4.98753	5.19703	5.05307	4.4933	4.93452	4.28173	100	-0.246987	0.00980281	0.0225452	Yes	No
PAH	5.24447	5.48993	5.49643	5.40164	5.17289	5.23823	5.14449	5.34412	4.35421	5.35511	4.96099	4.71502	4.97401	4.41122	4.76002	5.23363	4.74225	4.62503	4.55447	4.78183	100	-0.248168	0.010962	0.0250457	Yes	No
UMPS	4.77125	5.04807	4.81467	5.13869	5.64688	5.20166	4.58124	5.05009	5.0952	5.40716	5.29861	4.73486	4.49362	4.84083	5.50508	4.36203	5.02598	5.27481	4.87897	4.83028	100	-0.248711	0.144609	0.234636	No	No
PDLIM2	5.34475	4.59371	5.83245	4.55946	4.6329	5.32982	5.62411	4.98203	5.708	5.68273	5.38776	4.83691	5.10672	4.69134	4.55669	5.17431	3.88297	4.52725	4.1814	5.36471	100	-0.249116	0.106584	0.180508	No	No
LNPK	5.1558	5.72407	4.78837	5.03065	4.76074	4.90158	4.66981	5.37842	5.33581	4.94336	5.19729	4.68012	5.2083	4.8467	4.85284	4.67079	5.05567	4.82058	5.08442	4.89469	100	-0.250648	0.199927	0.303994	No	No
SCRN2	5.06469	4.86692	5.59934	5.70146	5.70385	5.26413	4.66301	5.49908	4.83888	4.31891	4.618	5.22869	4.89163	5.30936	5.02914	5.18323	5.07515	4.69695	4.44885	3.99872	100	-0.25121	0.132589	0.218388	No	No
CLU	5.13563	5.49009	5.63233	4.94886	5.07938	5.10102	4.71228	4.71597	5.98445	4.78512	4.0902	4.88092	4.935	4.98001	5.39406	4.47967	4.68157	4.91388	4.67435	5.3852	100	-0.252037	0.139032	0.227923	No	No
ESD	4.99675	5.68045	4.55859	5.14184	4.85403	5.30083	4.66387	4.87101	5.09755	4.77276	5.65122	5.23394	4.43944	5.14861	4.89304	5.06834	4.94038	5.33239	4.62783	4.72713	100	-0.252047	0.0178182	0.0388741	Yes	No
RCN1	5.27458	4.86746	5.25708	5.81387	4.88197	5.05473	5.41494	4.85787	4.67648	5.04544	4.84533	4.99204	4.87179	5.09011	4.69803	4.57906	5.22259	4.75616	4.43979	5.36068	100	-0.252385	0.0959934	0.165798	No	No
CYB5R1	5.36067	4.76625	5.06652	5.33697	4.95543	5.08744	5.52353	5.47957	4.27586	5.42302	5.18148	5.27447	5.40916	4.27309	4.97199	5.35877	5.48895	4.42653	4.37247	3.96784	100	-0.252795	0.0788461	0.140359	No	No
NSFL1C	5.15742	5.30013	5.10306	4.83907	5.02291	5.04302	5.39842	5.11855	5.23056	4.713	5.07402	5.02935	5.12799	4.45647	5.0016	4.63468	4.53551	5.2402	5.10632	4.86771	100	-0.25336	0.134419	0.221194	No	No
SNX6	5.30046	5.0566	4.50049	5.47288	5.65683	5.8291	5.12265	4.41543	4.8968	5.39641	4.7352	5.57739	4.7408	5.04026	4.98697	4.90048	5.12296	4.75533	4.19899	4.29395	100	-0.253756	0.179479	0.278994	No	No
PPA1	4.76951	5.03456	5.07472	5.57333	5.25035	4.79794	5.50248	5.26912	4.95777	5.22516	5.05468	5.11487	4.8685	4.54154	5.51611	4.37969	4.78657	4.71485	4.53062	5.03763	100	-0.254574	0.0817529	0.144206	No	No
PCYOX1	5.37516	5.12363	5.06091	5.29878	4.90783	5.14043	5.37404	5.06691	4.6916	4.87021	5.40107	5.02869	4.89175	4.55352	5.30119	5.17806	5.10392	4.57316	4.60835	4.45078	100	-0.256038	0.0639302	0.117656	No	No
PRPF8	5.15604	5.26954	5.06388	5.57277	5.16863	5.26958	5.1908	4.07846	5.36414	4.20629	5.24656	4.92291	4.76026	5.08785	5.23899	4.32451	4.69439	5.63751	4.88684	4.86006	100	-0.256537	0.127826	0.211545	No	No
CIDEB	4.87495	4.95245	4.2993	5.6352	5.37237	5.45019	5.91559	4.96822	5.66624	4.83781	5.03838	4.60803	4.78932	4.86051	5.31577	4.58341	4.90354	4.77002	4.61351	4.54518	100	-0.25721	0.0945749	0.164162	No	No
CTPS2	5.04977	5.26167	4.51313	5.45349	5.58785	5.17226	5.31413	5.14352	4.6071	4.94587	5.33072	4.80859	4.94676	4.85182	5.34616	5.44381	4.40267	4.56175	4.61161	4.64733	100	-0.258057	0.160391	0.255247	No	No
ACADS	5.20184	5.22799	5.68375	5.09585	4.96556	4.92943	5.26571	5.14666	4.58243	5.46186	4.84363	5.48958	5.51227	4.54783	4.85824	4.82287	4.98295	4.59475	4.626	4.16079	100	-0.258206	0.0160559	0.0353393	Yes	No
LAMP2	4.57082	4.87102	5.2455	5.31407	5.71131	4.989	5.68931	5.76564	5.13898	5.28888	4.41432	4.8635	4.80517	4.85538	4.92632	4.90525	5.55703	4.24505	4.39239	4.45106	100	-0.258617	0.0887092	0.155688	No	No
RAP2B	5.24914	4.8146	4.86939	4.89825	5.74687	4.90839	4.94617	5.09937	5.35138	5.32708	5.48208	5.53402	4.63143	5.26446	5.52763	5.12615	4.19655	4.46865	4.28313	4.27524	100	-0.258751	0.115478	0.193314	No	No
RANBP1	5.43084	5.10049	4.92589	5.12755	4.25346	5.43568	5.74005	5.49814	5.6861	5.16045	4.8339	5.12485	5.29135	4.56509	4.57276	4.8388	4.20288	5.1356	4.33709	4.73904	100	-0.259256	0.0793029	0.140597	No	No
CZIB	5.35676	4.54199	5.53054	5.6513	5.14901	5.31131	4.90624	4.79273	5.17796	5.37087	4.98803	4.59232	4.77835	4.79427	4.82716	4.38832	5.19601	4.95003	5.03174	4.66508	100	-0.259493	0.104762	0.177942	No	No
TPP2	5.00886	5.12664	5.16052	4.92875	5.45937	5.17933	4.89564	5.13978	5.0069	5.32032	5.23839	4.65525	4.84264	4.73891	4.56485	5.38738	4.68373	4.83691	5.07739	4.74845	100	-0.259802	0.0688949	0.125729	No	No
CRYZ	5.00386	5.27696	5.38412	5.09204	4.42827	4.88544	5.30748	4.64965	5.08961	4.45585	4.82111	4.97383	5.11049	5.13369	5.02347	4.93412	5.51996	4.72242	5.30442	4.88321	100	-0.261933	0.00398178	0.0101201	Yes	No
STOM	6.47404	4.78452	5.57244	5.19447	5.28619	4.96048	4.86556	4.86563	4.84372	4.53636	5.22773	5.58592	4.2965	6.00347	4.36676	4.33548	5.52781	3.94527	4.86998	4.45766	100	-0.26208	0.042145	0.0820742	No	No
SRSF7	4.88755	6.01454	4.64642	6.20049	5.14709	5.41259	4.84379	4.69967	4.63758	4.08486	4.8185	4.79981	5.19669	5.19249	5.48818	4.22201	4.71147	5.25397	4.50011	5.24219	100	-0.263048	0.110211	0.185748	No	No
TMX1	5.29169	5.36595	5.09204	5.43352	5.02617	5.43119	4.82265	4.77959	4.70202	4.51286	4.85336	4.95339	4.98479	5.29332	4.72734	4.74289	4.90623	5.29682	4.80107	4.98311	100	-0.263425	0.0935667	0.163063	No	No
NUDT21	4.95518	5.3926	4.74985	5.65569	5.12922	5.67645	5.23987	3.9616	5.34033	4.84605	5.15508	5.34761	4.441	4.91878	5.43226	4.84997	4.81863	4.65904	4.22215	5.20866	100	-0.263765	0.150255	0.241545	No	No
TPI1	5.22864	5.2242	4.79352	5.11615	4.46677	5.01798	6.08097	4.81945	5.23301	5.12437	5.17824	5.06818	4.95167	4.83825	5.24958	4.29399	4.5931	4.69771	5.09258	4.93164	100	-0.264157	0.0291126	0.0594198	No	No
RALY	4.76301	5.53185	5.72719	5.83297	4.59546	4.79543	5.13404	4.55365	4.63875	4.92356	5.21265	4.90125	5.2303	5.50397	5.26422	4.69435	4.32088	4.65921	4.78933	4.92794	100	-0.265377	0.130271	0.214889	No	No
CALM2	5.18337	4.98241	5.39535	6.0802	4.74535	4.78826	5.33247	5.193	5.39861	5.15577	4.40851	5.37584	4.67634	4.58687	4.82049	4.96512	5.21774	3.82469	5.11797	4.75165	100	-0.26557	0.189497	0.29093	No	No
COL6A3	5.5076	6.44495	4.99794	5.43942	6.69087	4.55626	3.8362	5.28209	4.83108	6.0227	4.10061	4.77351	4.94216	3.9853	4.04836	5.78935	4.27475	5.13724	4.29468	5.04492	100	-0.265997	0.0895731	0.157046	No	No
HACD2	4.8781	4.49081	5.49232	5.53463	5.35925	5.44868	5.24039	5.25804	5.0963	5.01255	5.50116	4.67469	4.69025	4.14168	4.83477	6.16827	4.77965	4.63446	4.62595	4.13804	100	-0.266416	0.0927986	0.161886	No	No
ANP32A	5.2221	5.97219	4.64045	5.93707	5.27917	4.92106	4.92167	5.0478	5.20783	4.53735	5.01133	4.956	4.71595	5.65287	5.00343	4.37844	4.56908	4.7683	4.13526	5.12264	100	-0.268631	0.104625	0.177883	No	No
ALDH6A1	5.36836	5.44219	5.15652	4.82421	5.01813	4.61544	4.85046	5.42014	4.97206	5.13189	5.24739	5.10103	4.90136	4.90053	4.5308	5.34934	4.63937	4.65565	5.1598	4.71534	100	-0.269389	0.0223142	0.0473769	Yes	No
UBB	4.81913	4.6119	4.80926	5.10336	5.72631	4.71014	5.34799	4.81093	6.28054	4.34366	4.93187	4.89181	4.59857	5.1431	5.70872	4.26853	4.68228	5.62873	4.682	4.90116	100	-0.270313	0.187165	0.288878	No	No
OPLAH	4.54932	5.32345	4.76632	4.75355	4.64175	5.7056	5.32028	4.88949	5.76416	4.67549	5.29355	4.7933	5.2144	4.83107	5.09246	4.78609	4.48967	5.25601	4.98413	4.86991	100	-0.270497	0.0370407	0.0731984	No	No
GGCT	4.05389	4.79401	4.49932	3.62716	8.91964	4.27743	5.25857	6.19401	6.60129	4.49378	4.09325	5.45882	4.16762	4.61217	5.39182	4.44524	4.56064	5.72714	4.49354	4.33067	100	-0.273418	0.272673	0.386583	No	No
DMAC2L	5.35642	5.55132	5.31741	5.22699	5.1319	4.77824	5.04479	5.03189	5.07794	4.38277	5.49201	5.28	4.63874	4.50397	4.89893	4.94458	4.73543	4.81726	5.00201	4.78742	100	-0.273434	0.112602	0.18941	No	No
TOLLIP	4.29824	5.26467	4.34719	6.04341	5.52151	5.23676	5.61567	5.19913	5.24689	4.59559	5.0701	4.18793	4.60177	4.94678	4.77242	5.17835	4.63713	5.653	4.76896	4.81448	100	-0.273893	0.0973087	0.167571	No	No
GGT5	6.04418	6.17428	4.90415	4.83739	5.28161	4.90555	4.96701	4.68984	6.10596	5.63574	5.03231	4.28454	4.76638	3.88595	4.48554	4.71443	4.3441	4.69122	3.65333	6.59648	100	-0.275162	0.119893	0.199363	No	No
DYNC1H1	5.0223	4.87094	5.02337	5.2497	5.07496	5.4119	5.06488	4.80922	4.97338	4.57383	4.83109	4.88733	4.91216	5.10043	5.56032	4.83778	5.15252	4.81245	4.88478	4.94668	100	-0.275432	0.194849	0.297572	No	No
ACTA2	6.24975	5.6725	5.3729	5.25559	5.96538	4.5095	4.69287	5.33478	4.30134	5.56229	4.3465	3.9395	4.19513	4.82169	4.61765	6.05751	4.9256	4.67777	3.6659	5.83586	100	-0.281207	0.172096	0.270231	No	No
PKLR	4.31226	4.77824	4.97116	4.79009	4.68594	5.47897	5.70393	5.0685	5.40875	5.14618	5.37979	5.15414	5.22207	5.04316	4.75905	4.8492	4.55286	4.54307	5.25752	4.89512	100	-0.281342	0.0145016	0.0322136	Yes	No
SHPK	5.20095	5.46117	4.94361	4.93175	4.86849	5.33226	5.09052	5.32494	5.4598	5.10343	5.32698	5.60524	4.77777	4.82331	4.16649	5.39976	3.91069	4.67489	4.83415	4.76382	100	-0.281394	0.0598033	0.111058	No	No
HMGB1	5.04472	5.64625	5.04404	5.45733	5.49264	4.42742	4.68291	4.91986	5.36468	4.8562	4.6108	5.31958	5.22411	5.03572	4.75346	4.09582	4.32872	5.43668	4.66058	5.59848	100	-0.281599	0.124008	0.205813	No	No
PABPN1	4.50237	6.01305	4.53922	6.72759	4.98837	4.99423	4.44169	4.8957	4.5756	4.02613	5.78214	4.69614	4.97617	6.10348	5.10675	4.16098	4.61904	5.07005	4.30299	5.47831	100	-0.282005	0.090686	0.158678	No	No
SNRPA1	4.96662	5.95222	4.89436	5.56306	5.63796	4.6308	4.80876	4.44586	4.47672	4.66525	5.70544	5.15865	4.92449	4.76083	5.18302	4.48818	4.76538	5.20034	4.58267	5.1894	100	-0.282064	0.100507	0.17172	No	No
CNDP2	5.08342	5.09375	4.95877	5.24751	5.12015	5.1505	5.15151	5.26679	4.73522	5.36089	5.36683	5.24091	5.03272	4.74787	4.69988	5.0989	4.84935	4.47212	4.49747	4.82544	100	-0.282207	0.00779479	0.0185847	Yes	No
SRSF6	5.1122	6.3401	5.06865	5.85132	4.62441	5.75937	4.66885	4.13697	5.05635	4.80308	4.53661	5.34852	5.16402	5.15648	4.98837	4.009	4.47291	4.99735	4.26726	5.63818	100	-0.28425	0.0940567	0.163614	No	No
BSG	5.91013	5.38924	5.94603	4.78776	4.29934	4.6316	6.0316	5.00569	5.49842	4.82501	4.91305	4.87755	5.08842	4.88125	5.66223	4.63718	4.84439	4.53623	3.92733	4.30753	100	-0.284949	0.0441116	0.0854263	No	No
CRAT	5.2102	5.15464	5.24694	5.23675	4.61806	4.86033	4.78415	5.40527	4.67142	4.7145	4.903	5.2201	5.20328	5.07082	4.96121	5.13743	4.97051	4.39765	5.247	4.98674	100	-0.285166	0.0615401	0.113738	No	No
NAPA	5.14698	5.13231	5.07627	5.25324	5.11457	5.03134	4.81134	4.8307	5.15292	4.87583	5.3929	5.31478	5.01028	4.62391	4.81636	5.18391	4.80888	4.60226	4.97624	4.84496	100	-0.285309	0.0738224	0.133186	No	No
PAPSS2	4.98447	5.65581	4.98199	5.57266	4.70874	5.41597	5.67707	4.81758	4.76354	4.54756	5.76817	4.62231	4.63492	4.57393	5.03915	4.72348	4.74122	4.72829	4.85562	5.18752	100	-0.285387	0.0469282	0.0899767	No	No
PPID	5.5902	5.16533	4.4822	5.2514	4.8458	4.99232	5.24295	4.91453	5.921	5.70833	5.73828	5.05459	4.26392	5.18944	4.44924	3.82765	4.63713	4.72934	5.57854	4.41781	100	-0.28679	0.0824912	0.145361	No	No
NOP58	4.79899	5.71498	4.83115	6.27687	4.8997	5.48346	4.80303	4.74618	4.51848	4.34932	5.7589	5.13607	4.50159	5.328	5.26369	4.54535	4.65659	5.2288	4.05483	5.104	100	-0.286931	0.0710127	0.128784	No	No
PSMD8	4.78715	4.93907	4.85695	6.09318	5.70428	4.92088	5.34323	5.33783	4.57611	4.93632	5.41021	4.19723	5.20935	4.84725	4.81294	5.06701	4.43414	4.87944	4.72088	4.92654	100	-0.286985	0.0870695	0.153119	No	No
GBP1	5.281	4.8347	4.84005	5.72748	5.07009	5.35233	4.90326	4.92106	5.25219	5.74925	5.61467	4.4018	4.51655	5.82547	4.75927	4.31825	4.38488	4.67139	4.8533	4.72299	100	-0.287899	0.142618	0.232153	No	No
GLRX	4.66062	4.64849	5.27375	5.78993	4.72561	5.31227	5.3138	5.23449	5.49962	4.88446	5.82652	4.89565	4.79103	4.89815	4.51886	4.68264	4.69862	5.23919	4.38372	4.72257	100	-0.288752	0.0443771	0.0857497	No	No
RAB5A	4.75283	4.81699	5.88232	5.17065	5.71845	5.39754	5.34286	4.56578	5.72477	5.24992	4.1446	5.10801	4.8101	4.40895	4.80766	4.84401	4.42138	4.59194	4.78879	5.45246	100	-0.289465	0.0949202	0.164434	No	No
AASS	5.69409	5.50436	5.48524	4.75829	4.74538	4.92011	4.74342	5.50311	4.93728	5.41972	5.27736	5.26406	5.04096	4.7421	4.37697	4.87779	4.47543	4.3311	4.95752	4.9457	100	-0.290581	0.00399758	0.0101455	Yes	No
SBDS	5.04607	5.24436	5.4666	5.48511	5.10903	4.67674	5.283	4.91185	4.64885	5.02427	5.20667	4.60053	4.96592	5.2213	4.58816	4.90348	4.43807	5.20069	5.29338	4.68591	100	-0.292938	0.124747	0.206843	No	No
PSMD2	5.07812	5.0815	4.74296	5.43757	5.20128	5.41519	5.56782	5.22894	4.95725	4.9817	5.19302	4.64232	4.87261	4.81536	4.55877	4.80493	4.65408	4.86568	4.99868	4.90224	100	-0.297262	0.0214732	0.0457028	Yes	No
BGN	5.63739	6.58608	4.97843	6.2633	5.90056	3.37212	3.29589	5.33688	5.73314	5.03315	4.62316	6.16383	3.89722	4.35389	3.59025	4.6946	4.1688	5.05516	4.70909	6.60704	100	-0.298161	0.13601	0.22339	No	No
PON3	5.72543	5.50586	5.0999	4.79459	4.91113	4.71031	5.33509	4.95836	4.71708	5.33637	5.17351	4.68509	5.38991	4.98611	4.7387	4.7644	4.79558	4.75278	4.71059	4.90921	100	-0.300465	0.0128657	0.0288328	Yes	No
COL8A2	4.44498	6.26976	3.71217	5.53474	6.83431	5.12455	4.95428	4.64635	5.82233	4.02173	5.52204	5.15008	3.58379	4.96289	5.80728	4.54821	3.98643	5.81504	3.94088	5.31814	100	-0.301701	0.10589	0.179595	No	No
GAPDH	4.79289	5.59477	4.80641	5.23554	4.62976	5.29743	4.61151	5.52236	5.36822	4.76827	4.88527	5.11674	5.04307	4.91448	4.99223	4.68843	4.87162	4.75046	5.38916	4.72139	100	-0.303189	0.0225498	0.0478187	Yes	No
EHD3	5.63431	5.48923	4.67364	5.19424	5.03425	5.28011	4.93693	5.50546	5.80148	5.28795	5.12271	5.23375	5.23728	4.96518	4.98552	5.27281	3.84329	4.33355	4.61883	3.54945	100	-0.303218	0.0446109	0.0859349	No	No
TK2	5.10935	5.08349	5.48758	4.85336	4.94748	5.31436	5.0892	5.07705	4.98339	5.03475	5.3069	4.99477	5.2147	4.87355	4.96735	4.63366	5.28651	4.14154	5.06162	4.5394	100	-0.304517	0.0644842	0.118425	No	No
ATIC	5.28189	4.90226	5.47934	5.10537	5.05034	5.104	5.79051	5.1436	4.60953	5.01288	5.00692	4.92136	5.14251	4.83543	4.92042	4.81478	4.39078	4.59815	4.83513	5.0548	100	-0.304878	0.0395049	0.0774527	No	No
TMCO1	5.89136	4.84374	5.07995	5.04304	5.58108	5.20326	4.8576	5.26212	4.65561	5.68681	4.6322	4.6487	5.02576	4.60013	4.48036	4.82606	4.59078	5.0425	5.39206	4.65686	100	-0.305363	0.0347458	0.069338	No	No
PMVK	5.60502	5.04322	5.84799	5.37068	4.74757	5.14269	5.11934	4.841	4.65764	5.23528	5.48624	5.02688	4.51983	4.98476	4.86338	5.08534	4.59063	4.56174	4.68124	4.58951	100	-0.30546	0.0117683	0.0266432	Yes	No
ME1	4.55688	4.53137	7.08296	4.1037	5.27566	6.419	4.63441	6.42649	5.29317	3.94356	5.12679	4.81512	5.28326	3.39313	4.91008	4.7169	4.22337	4.65812	5.88894	4.71707	100	-0.30558	0.0536909	0.101384	No	No
MVK	4.47378	5.62908	5.18056	4.96406	4.78726	5.78102	4.84016	4.90031	5.02349	5.19256	5.82511	4.55693	5.15354	4.70675	4.42187	5.23791	4.67101	4.29647	5.24766	5.11047	100	-0.306297	0.0106862	0.0244477	Yes	No
USP9X	5.40597	4.89988	4.75208	4.91147	5.04694	5.35712	5.57399	5.21159	5.18742	4.91574	4.55193	4.46231	5.27968	4.71459	5.24802	5.34338	4.79094	4.65695	5.06565	4.62434	100	-0.306299	0.0702874	0.127602	No	No
NUTF2	5.08061	4.86098	4.91064	5.5952	5.43269	5.68126	5.0637	5.20545	5.04065	4.81626	5.67689	4.87928	4.35042	5.12618	4.55394	4.42622	4.3466	5.0028	4.77056	5.17968	100	-0.306368	0.059886	0.111058	No	No
LAMTOR1	5.55	5.48697	4.25832	5.26098	5.90397	4.00202	5.41182	4.99921	5.44485	5.11823	4.20898	5.51987	5.04833	5.02245	4.9634	4.71319	4.53247	4.8239	5.25665	4.47437	100	-0.306588	0.0804499	0.142341	No	No
RNPEP	4.99434	5.53538	5.09896	4.92673	5.32405	5.35543	4.64263	4.87272	4.84974	4.75349	5.31836	4.67155	4.99833	4.49988	4.69651	5.49383	4.8294	4.94653	5.19086	5.00129	100	-0.306676	0.00640033	0.0155411	Yes	No
DPM1	4.94836	5.66506	5.27969	6.14653	4.78007	5.16647	5.10745	4.78566	4.31498	4.95922	5.83975	4.52811	5.04283	4.49435	3.93735	5.84197	5.04786	4.11436	4.693	5.30691	100	-0.307146	0.101368	0.172916	No	No
SRSF1	4.93784	6.23386	4.70478	6.28339	5.51839	4.79353	4.909	4.30715	4.54855	3.83073	5.10031	5.484	5.03778	5.99124	5.26524	4.28443	4.26423	4.70671	4.65153	5.14731	100	-0.307491	0.044621	0.0859349	No	No
NHERF1	4.58823	4.85879	5.22408	4.47592	5.43737	4.72683	5.43596	5.24633	5.4228	5.38366	4.8752	5.44792	4.98753	4.53954	4.87577	5.34492	4.79658	4.76448	4.92833	4.63977	100	-0.307776	0.0118031	0.0266873	Yes	No
DNAJA1	5.46325	5.14235	5.15872	5.65428	5.67301	5.25758	4.65774	5.01189	4.61594	5.28016	4.63987	5.05386	4.76004	4.38838	5.11674	4.56322	4.98861	5.2273	4.82125	4.52581	100	-0.307947	0.0737695	0.133186	No	No
GMPS	4.80405	5.29422	5.04237	6.14493	5.53457	4.94136	4.64188	4.93236	4.30049	4.70916	5.01447	4.80631	5.21253	5.46804	5.14429	5.13738	4.399	5.17938	4.4984	4.7948	100	-0.308152	0.0789789	0.140452	No	No
SFPQ	5.1268	5.97721	4.96636	6.37969	4.97103	5.13833	5.09621	4.41426	4.5092	4.17276	5.16419	5.08795	4.70457	5.41469	5.06591	4.519	4.66703	4.96174	4.31823	5.34485	100	-0.308841	0.0588312	0.109663	No	No
RANBP2	4.5448	5.66834	4.90205	5.63575	5.31041	5.63683	5.36644	4.40657	5.34274	4.62609	5.21759	4.83916	4.79707	5.32831	5.10658	4.19684	4.01244	4.94328	5.04184	5.07687	100	-0.310667	0.0815758	0.14404	No	No
DDT	4.61817	5.28279	5.21265	5.88505	4.3085	5.22944	6.4805	5.59745	4.51576	4.7784	5.40377	5.51307	5.30451	4.1678	5.00481	4.58835	4.34919	4.6266	4.72702	4.40617	100	-0.311255	0.00871908	0.0204581	Yes	No
PIGR	4.20593	5.58548	4.4592	3.84692	7.66962	6.22294	4.86616	6.53136	5.68881	3.83695	3.6694	4.04726	4.89169	4.11836	5.66012	4.68923	4.57686	5.75966	4.79827	4.87577	100	-0.312407	0.239179	0.349631	No	No
LGALS7	5.46093	5.46561	5.52157	3.86303	6.18115	4.86807	5.00054	4.04635	6.38315	4.41236	5.08164	4.17875	4.65173	3.63165	4.34155	5.45752	5.87302	4.92022	5.78893	4.87223	100	-0.312653	0.231896	0.343017	No	No
SLCO1B1	5.43827	5.27945	4.51881	4.08529	5.99084	5.34253	5.48493	5.02178	6.0894	5.19663	5.1455	4.80093	5.37585	4.19168	4.54937	5.01696	4.201	5.11097	5.12878	4.03103	100	-0.312874	0.0430758	0.0835134	No	No
PCYT2	4.97875	5.24118	5.06138	4.78339	5.10029	5.21022	5.09148	5.33942	5.06926	5.31657	5.18011	4.81821	4.79857	4.9787	4.67351	4.9501	4.43722	4.96117	4.9431	5.06736	100	-0.313372	0.00478285	0.0119468	Yes	No
FKBP5	5.06566	5.97437	5.37547	5.34037	5.42639	5.31276	5.60132	4.68809	4.53154	4.97833	4.96381	4.66307	4.82295	4.6936	5.40881	4.03277	4.55492	4.61679	4.77282	5.17616	100	-0.314691	0.0603492	0.111774	No	No
SEC22B	5.13691	5.10427	5.32067	4.89755	5.02081	4.86706	5.32426	5.07814	4.71738	5.17932	5.05039	4.92998	4.93888	5.13539	5.19958	5.01593	5.11962	4.53599	4.55707	4.87081	100	-0.315158	0.0326873	0.0657903	No	No
KIF5B	4.94165	5.42001	4.86815	4.74009	5.80667	5.71794	5.09765	4.843	4.80436	5.05405	4.63236	5.01929	4.93828	5.00937	4.65434	4.98097	4.51661	4.96908	4.82187	5.16425	100	-0.317701	0.117891	0.196679	No	No
SYDE2	6.45332	5.92235	4.72156	5.10912	6.85622	3.69776	4.21024	5.86607	5.16905	4.74923	4.31322	4.86365	4.46248	4.18494	4.62624	4.16723	4.90071	6.00957	4.25504	5.46199	100	-0.317736	0.148609	0.239342	No	No
HNRNPH3	5.69277	5.84892	4.41094	6.04741	5.42734	5.08135	5.18841	4.14767	5.91394	3.61775	4.64029	4.97702	4.33523	5.46702	5.83747	3.58824	4.70212	5.51407	4.43576	5.12628	100	-0.318896	0.0538259	0.101529	No	No
FUOM	5.05853	5.22872	4.24245	5.37207	5.76143	5.62274	5.92977	5.15069	5.05327	4.86548	5.2682	4.53504	4.91346	4.8641	4.90244	4.56976	4.60077	4.17726	5.05984	4.82399	100	-0.318965	0.0310505	0.0628591	No	No
P2RY11	4.63028	4.98489	4.41726	5.43212	6.60469	5.5852	5.94832	5.13625	5.757	3.5559	5.40395	4.36683	4.23567	4.79233	4.68486	4.61005	4.98379	5.18667	4.86242	4.82152	100	-0.319514	0.0545651	0.1027	No	No
CYP8B1	5.07957	5.20978	5.2135	5.31499	5.01661	4.98176	5.73181	5.14389	4.75692	4.74766	5.35672	5.22891	5.09851	4.28311	5.39869	4.94699	5.04156	4.48897	4.66592	4.29414	100	-0.320871	0.0198171	0.0423852	Yes	No
GNMT	4.74543	5.54042	5.1166	5.78444	5.02868	5.67082	5.69332	5.74509	4.45537	6.41502	6.14982	4.76984	5.172	4.10075	4.84632	4.64924	5.25297	3.86932	3.25706	3.73749	100	-0.321464	3.92409e-05	0.000139997	Yes	No
PRPSAP2	5.06033	5.17403	5.56378	4.83553	5.15837	5.00222	5.73611	5.25466	5.12458	5.02171	4.77896	4.951	5.18735	5.13368	4.53644	4.54408	5.01934	4.6164	4.17595	5.12547	100	-0.321525	0.0469781	0.0899767	No	No
PHKA2	4.97224	5.81283	5.28028	4.88096	5.32667	4.49568	4.83553	5.14088	5.36851	4.92804	5.10172	4.89912	5.00928	4.87011	4.99727	4.78143	4.67658	5.19815	4.98442	4.44029	100	-0.321824	0.0348057	0.069338	No	No
PPP2CB	5.15283	4.99901	4.67713	5.15095	5.69221	4.31972	4.85551	4.99068	5.63696	4.86222	5.17764	4.74124	4.70988	5.26733	5.41714	4.64378	4.57429	5.29348	4.8227	5.01529	100	-0.322753	0.0318107	0.0641956	No	No
PGM1	4.71278	5.48989	5.38044	4.9942	4.70724	4.93591	6.06419	4.85417	5.12056	4.9973	5.63074	5.06321	5.48675	4.8861	4.87131	4.48374	4.18292	4.69562	4.85397	4.58895	100	-0.323589	0.00168195	0.00461874	Yes	No
RBP4	6.02773	5.6775	5.17831	5.75843	4.54867	5.42173	4.75637	4.75047	4.5113	5.72082	4.92445	5.24793	4.78927	4.38085	5.5215	4.78368	5.32095	4.1351	4.98904	3.55587	100	-0.324147	0.00137569	0.00383825	Yes	No
MATR3	4.86195	5.7154	4.89263	5.94431	5.37346	5.3084	5.42251	4.63205	4.99244	4.14517	5.14528	4.91233	4.41215	5.60076	4.89343	4.03566	4.40811	5.29403	4.68907	5.32086	100	-0.324643	0.0392172	0.0769754	No	No
TNXB	6.18306	6.20465	5.56455	4.82753	6.64909	4.48364	4.33467	4.21143	4.73549	4.59017	4.74259	4.83289	3.36253	4.30746	4.83798	5.19837	4.08647	5.90573	4.75378	6.18794	100	-0.324722	0.0774717	0.138053	No	No
BHMT	4.27869	4.68945	4.77664	4.91319	5.20603	5.08025	5.92579	5.61924	5.28042	5.41762	5.59626	5.3506	4.85944	5.30359	5.01318	4.83096	4.43595	4.59055	4.53423	4.29792	100	-0.325629	0.0319385	0.0643576	No	No
NONO	5.0938	5.75215	5.28925	6.19072	4.93068	4.91505	5.16881	4.54946	4.24795	4.0968	5.40872	5.62553	4.65745	4.49029	5.56698	5.09728	4.42041	4.74999	4.51317	5.23551	100	-0.328395	0.0666125	0.121948	No	No
NUDT8	5.27153	5.55032	6.5352	5.29167	5.2519	4.77143	4.49123	4.16724	5.21521	5.1503	4.98796	4.95748	4.33442	4.7965	4.0658	4.79031	4.75665	5.75198	5.12945	4.73342	100	-0.329298	0.00159265	0.00440828	Yes	No
GTF2I	5.58514	5.58348	5.14561	6.20526	5.73175	5.00384	3.8076	3.75283	5.07919	5.03887	5.12999	4.45698	4.31563	5.13221	5.87743	4.41934	3.91415	5.58604	4.86763	5.36703	100	-0.331385	0.0620623	0.114339	No	No
PFKFB1	4.76661	5.32386	5.09771	5.92997	3.90665	6.08761	4.96779	5.57666	5.05305	4.80994	4.21767	4.95084	5.21425	4.9086	5.34855	4.87216	4.48023	4.82472	4.42092	5.24219	100	-0.335335	0.0257316	0.053587	No	No
TBC1D17	5.03601	5.32903	5.90122	5.1566	4.83616	4.4501	5.2339	5.38271	4.8169	4.93842	4.77258	5.12563	4.74538	4.90442	4.64797	5.31925	5.553	4.41476	4.93696	4.49902	100	-0.335783	0.119	0.198069	No	No
ARF3	5.16861	4.58602	4.94474	4.94942	5.05059	5.44239	5.63721	5.11416	5.79489	5.39237	4.36318	5.02126	4.71126	4.84167	5.25424	5.08179	4.72664	5.0282	4.82345	4.06791	100	-0.336095	0.075306	0.134885	No	No
ATP6V1G1	5.64529	4.41619	4.85338	5.32466	5.74233	5.4899	5.5445	5.54363	4.7461	5.46363	4.78803	4.63366	5.00084	4.5494	4.59117	4.49863	5.00258	4.71016	4.8413	4.61463	100	-0.336471	0.0525221	0.0996089	No	No
VAMP7	5.36379	6.51352	6.66903	3.46209	6.2911	5.37215	5.79696	3.52286	5.29643	4.64845	5.57171	5.4074	5.33088	3.86798	4.89565	5.1988	5.05625	4.68555	3.50465	3.54472	100	-0.337245	0.152346	0.24401	No	No
USP5	5.0813	4.94257	4.88842	5.37893	4.97267	4.83847	5.25171	4.98613	5.10712	4.97595	5.24176	4.92701	4.90665	5.04899	5.23343	4.8266	5.00054	4.98828	4.69529	4.70817	100	-0.337748	0.0288688	0.0591301	No	No
CYP4F2	5.40588	4.93758	5.30566	5.15983	4.91509	5.74737	4.50773	4.31566	5.03253	5.38626	5.63272	4.6777	5.61393	4.86512	4.61983	4.7767	4.80807	4.10115	4.82196	5.36921	100	-0.339931	5.305e-07	2.43694e-06	Yes	No
RABGGTB	5.45818	4.88925	5.58016	5.20555	4.58436	4.25583	4.96021	5.72164	4.84472	5.21851	5.948	5.08282	4.14777	4.64185	5.37852	5.02859	5.12226	5.10244	4.07982	4.74952	100	-0.342006	0.0756545	0.135092	No	No
LDAH	5.33055	5.30439	4.68393	5.60419	5.15415	5.8042	5.19881	5.21367	4.36596	5.39199	4.93315	5.40201	4.37797	4.67933	4.66307	4.80109	4.66471	4.89833	4.71203	4.81647	100	-0.342085	0.0528849	0.0999702	No	No
ARL8B	5.42555	4.47652	5.07703	4.90055	5.48354	5.4438	5.24847	4.91321	5.70273	5.2998	4.76245	5.23791	4.84024	4.73334	4.67795	5.03155	4.84315	4.80095	4.34122	4.76006	100	-0.343371	0.0367626	0.0727315	No	No
ADH5	5.27679	5.31603	5.27493	5.12351	4.94386	5.02555	5.37761	5.35866	4.89364	5.03419	5.82972	4.72793	4.98525	4.75151	4.59841	4.68443	4.6864	4.93631	4.67241	4.50285	100	-0.346699	0.00691973	0.0166629	Yes	No
HACD3	5.68517	5.02699	5.1853	5.65752	4.81147	4.7443	5.70014	4.25286	4.81878	5.37364	5.44002	4.97723	5.08453	4.91064	4.70793	5.23423	4.59923	4.04462	5.05041	4.69498	100	-0.347103	0.0183952	0.0399827	Yes	No
DHTKD1	5.30228	5.6913	5.70819	5.12035	5.22368	5.0564	4.83809	4.29328	5.59509	5.27009	4.35974	5.14835	5.29732	4.48435	4.49807	4.72819	5.27818	4.29911	5.44035	4.36759	100	-0.347156	0.00104925	0.00297031	Yes	No
HAO1	5.19766	5.02568	4.64549	5.62178	5.4955	4.55999	5.28853	5.36822	4.96263	4.7877	5.10784	4.88442	5.08512	4.96596	4.91407	4.88639	4.75403	4.75748	4.9524	4.73912	100	-0.347908	0.0214712	0.0457028	Yes	No
CCT7	5.17827	5.07955	5.21298	5.37569	5.06532	5.29688	5.27702	5.0352	4.62096	5.22646	5.04104	4.44333	4.76626	4.59042	4.6535	5.18993	5.17711	4.76974	4.93104	5.06931	100	-0.348179	0.0343902	0.06882	No	No
FAHD1	4.77057	5.18742	5.33015	5.59339	4.63637	4.98868	5.31884	4.94761	5.18933	4.30328	5.0221	4.79237	5.21031	4.83149	4.66866	5.12408	5.05278	4.91152	5.01146	5.10958	100	-0.348295	0.0188069	0.0405736	Yes	No
GMPR2	5.74459	5.47432	5.29298	5.07654	5.22923	5.20864	5.29474	4.91218	4.90667	5.15758	5.10547	4.62048	4.78118	4.83758	4.69093	4.82627	4.97664	4.53875	4.67663	4.64859	100	-0.350154	0.0194478	0.0416977	Yes	No
ILF3	4.91541	5.85875	4.97153	6.14389	5.17693	5.1299	4.69648	4.30735	5.30875	4.76891	5.24585	4.49585	4.7099	5.48544	5.29714	4.08865	4.37533	5.01798	4.8814	5.12457	100	-0.351088	0.030485	0.0618582	No	No
RAB2A	5.05465	5.32534	5.34128	4.98036	4.79637	5.21527	5.29531	5.00316	5.12941	4.85117	5.10516	5.03392	4.87391	4.7077	4.62885	5.12806	5.30413	5.04672	4.89175	4.28747	100	-0.351415	0.0243529	0.0510823	No	No
EIF6	4.74388	4.73814	5.63525	5.23226	5.03431	5.45212	5.63299	5.49032	4.74744	5.32018	5.45187	4.83565	5.33785	4.99818	5.11889	5.10712	4.14434	4.75086	4.15362	4.07475	100	-0.351703	0.036351	0.0719989	No	No
PCMT1	5.14149	5.34309	5.47739	4.91513	5.02682	5.05416	5.35253	4.61268	4.99199	5.29234	5.18108	5.18119	4.89757	4.80731	4.94155	4.69328	4.62484	4.6801	4.97456	4.8109	100	-0.351721	0.00850002	0.0201341	Yes	No
DBT	5.23265	5.00388	5.479	5.00528	5.31883	4.90408	4.39813	5.46871	4.97316	5.04581	4.92581	5.43258	5.00407	5.12428	4.8292	5.154	4.83614	4.53233	5.04752	4.28452	100	-0.353817	0.00228991	0.00618099	Yes	No
ERG28	5.10217	5.72766	5.42583	5.25627	4.38895	5.31391	5.11266	4.76482	4.89318	5.14305	4.98696	4.77964	5.33	4.77745	4.87658	4.64073	4.8499	4.46458	5.09866	5.067	100	-0.354986	0.00355146	0.00916014	Yes	No
PPL	5.5236	4.68005	5.32609	5.00707	5.02387	5.2349	5.19885	4.57251	5.08035	5.51025	4.86175	4.96529	5.23939	5.53901	4.96803	4.32034	3.99288	5.44149	5.08146	4.43282	100	-0.355849	0.0234116	0.0494056	Yes	No
GCDH	4.68189	5.75648	5.56622	4.88108	5.29865	4.86812	4.53896	5.09238	4.92749	5.49016	5.64909	5.04795	4.93032	4.81912	4.26411	5.03294	4.76656	4.57307	5.08838	4.72703	100	-0.359359	0.00106988	0.00301889	Yes	No
ACBD5	5.45206	4.84043	5.30155	4.9336	5.72727	4.71355	4.95387	5.1782	5.37917	5.3068	4.47867	4.91809	5.11783	5.08644	4.79273	5.06167	4.41861	4.97207	5.07487	4.29253	100	-0.360391	0.0186442	0.0403224	Yes	No
PRDX2	5.30282	5.16981	5.40651	4.76191	4.87338	5.00422	5.94542	5.1371	4.80579	4.90999	4.89184	4.95157	5.18859	4.89796	4.60523	4.99936	4.94839	4.07925	4.94393	5.17693	100	-0.360528	0.0311232	0.0629332	No	No
MYO1C	5.3635	5.40271	4.89554	5.0555	6.21993	4.76986	5.32755	5.07731	5.54937	4.82723	4.90317	5.01455	4.76867	5.11711	4.42068	4.67804	4.16107	5.26422	4.91293	4.27108	100	-0.361339	0.0266531	0.0553735	No	No
UBA6	5.5352	5.07774	5.26278	5.3748	5.34922	4.87956	4.11404	5.38276	4.7758	5.36552	4.95591	5.0062	5.25012	4.86409	5.30445	4.85816	4.68417	4.90119	4.53541	4.52287	100	-0.366276	0.0553213	0.103899	No	No
LSM6	5.29431	5.38104	5.12356	6.29175	4.81358	5.24905	5.0926	4.52549	4.94028	4.23771	5.53161	4.60625	4.87177	5.22366	5.12631	4.76941	3.95227	4.78691	4.85081	5.33165	100	-0.367678	0.0361196	0.0716222	No	No
UGT2B15	6.2438	4.87272	5.097	5.43986	5.62419	4.98499	5.78077	4.38095	4.68104	5.44303	5.49622	5.11596	4.76122	4.73074	4.98759	4.65252	4.98318	4.18433	4.17916	4.36072	100	-0.369478	1.51722e-05	5.86994e-05	Yes	No
UBXN4	6.16476	5.28483	5.28243	4.41261	5.26966	5.17011	5.74618	4.14203	5.4281	4.94355	5.43693	4.6168	4.43776	4.40139	4.80745	5.1381	4.71995	5.23644	4.2383	5.12262	100	-0.370222	0.0347838	0.069338	No	No
MAT2A	4.82915	5.5436	5.52815	5.62695	4.74817	5.10899	5.57291	4.38319	5.20798	4.82108	5.46894	4.78769	4.99736	4.93955	4.55552	4.94641	4.94544	4.86272	4.37318	4.75302	100	-0.372348	0.00847548	0.0201033	Yes	No
TGFBI	5.72807	6.08765	5.0523	4.83729	6.41035	4.12188	4.31918	5.7199	4.79776	5.80902	4.05395	5.61263	4.27384	4.17253	4.40515	4.96188	4.15107	5.97152	4.06716	5.44688	100	-0.375449	0.0168993	0.0370549	Yes	No
SET	5.21633	6.28151	4.85923	5.93146	5.90349	5.41447	4.41511	4.63828	4.75095	4.58553	4.69208	4.44154	5.36177	5.73013	4.61019	4.93889	3.9298	4.91759	4.16712	5.21453	100	-0.378586	0.0243284	0.0510823	No	No
PSMB2	5.25676	4.88391	5.65432	5.40609	5.00732	5.04341	5.34121	5.70357	4.94195	5.0512	5.01754	5.42235	5.48922	3.81909	4.75334	4.80514	4.93213	4.53345	4.67335	4.26465	100	-0.37866	0.00938501	0.0218148	Yes	No
NAPRT	4.99842	5.5813	5.60241	5.11561	5.30674	4.97539	5.52316	5.05277	5.24963	5.25575	5.09776	4.78143	5.34547	4.18366	4.92558	4.80905	4.40991	4.8223	4.39548	4.5682	100	-0.383308	8.01116e-05	0.000274556	Yes	No
PSMB4	4.98812	5.35183	6.30619	5.50022	5.1328	5.30079	6.3266	5.01357	5.31284	5.49076	3.83613	5.17264	5.20748	4.44492	4.43066	4.49344	4.37589	4.55748	4.09525	4.66241	100	-0.384743	0.000857087	0.00247051	Yes	No
PTBP1	5.02758	5.6427	5.14154	6.70154	5.00249	4.76498	4.71065	4.5776	5.24174	4.42613	5.30996	4.95367	4.63105	5.17362	5.34757	3.98838	4.68508	4.87828	4.75085	5.04459	100	-0.384976	0.0169358	0.0370883	Yes	No
Q5TEC6	5.35855	5.72826	5.06223	5.86655	5.27068	5.423	5.1976	3.90113	5.40971	4.35705	5.28864	5.04303	4.14064	5.1542	4.71397	4.39681	4.23621	5.22515	4.89206	5.33452	100	-0.385059	0.0422223	0.082133	No	No
PARK7	5.43563	4.88881	5.24019	5.10691	4.59509	4.58721	5.9362	4.82332	5.23806	5.22804	5.58403	5.28349	4.90075	5.1275	5.03606	4.57321	4.51166	4.71938	4.50159	4.68288	100	-0.38507	0.0103215	0.0236445	Yes	No
CACYBP	5.11144	4.94814	5.2511	5.60228	5.5696	5.03679	5.062	4.83803	4.88417	4.65509	5.65561	4.85811	5.23953	4.62942	5.08478	5.09613	4.6521	4.51144	4.96339	4.35085	100	-0.385082	0.0128679	0.0288328	Yes	No
PHKG2	4.4951	6.33278	5.62761	5.03732	5.236	5.08036	5.04941	5.45417	5.25086	4.50732	5.36981	5.16248	4.70538	4.65522	4.7862	5.12087	4.24831	4.72403	4.44005	4.71672	100	-0.38527	0.00352053	0.00913449	Yes	No
SPAG9	4.67087	5.55836	5.08529	5.06358	5.37913	4.68261	5.9664	5.39968	5.21231	4.86047	4.81876	4.93293	4.79944	4.27653	5.21777	5.70175	4.46001	5.23943	4.23544	4.43924	100	-0.38624	0.0746562	0.134135	No	No
LAP3	5.7397	4.99373	5.16805	5.10857	5.35912	5.29808	5.59434	5.52442	4.76173	5.4402	5.1103	5.30482	4.67449	4.44965	5.00268	4.60876	5.18397	4.29517	4.38694	3.99529	100	-0.387639	0.000145674	0.000479431	Yes	No
GNB1	6.30896	5.43506	5.56838	5.0607	5.44853	4.86976	5.15702	5.30588	4.73059	5.26792	4.78081	5.07335	5.0378	4.69764	4.08208	4.28859	5.02844	4.44297	4.9591	4.45642	100	-0.389438	0.00211282	0.00574752	Yes	No
AKR7A2	5.33441	4.99717	5.0411	5.17553	4.89715	5.23658	5.05674	5.47619	4.85233	5.23293	5.08914	4.76785	4.9515	4.29255	5.15664	5.32981	4.63205	4.82355	4.86897	4.7878	100	-0.389758	0.00477823	0.0119468	Yes	No
ACTN1	5.55195	5.40656	4.62613	5.04363	5.32189	5.25617	4.95356	4.89099	5.38417	5.18538	5.28424	4.83069	4.57176	5.17756	4.85719	4.70018	4.84932	5.07573	4.44632	4.58658	100	-0.390167	0.00450624	0.0113536	Yes	No
PTGR1	5.47529	5.49608	5.17875	4.75934	5.47222	5.17397	4.73774	4.38369	5.06347	4.94588	5.07506	4.98892	4.94396	4.69272	5.03942	4.88536	4.69284	4.84371	5.22267	4.9289	100	-0.394674	0.000108503	0.000363978	Yes	No
ST13	5.11008	5.29021	4.84943	5.28364	5.32242	5.06892	5.56225	5.49934	5.03127	5.26098	5.11971	5.07483	4.87485	4.58294	4.82099	4.8615	4.28011	4.61958	4.78865	4.69828	100	-0.395488	0.000627983	0.00185308	Yes	No
NUDC	5.60284	4.89213	5.75745	4.67408	5.33844	5.0623	5.30404	4.97152	5.05216	5.66573	4.8094	4.88791	4.79328	4.72303	4.91617	4.84607	4.77873	4.68907	4.46072	4.77493	100	-0.395684	0.00282816	0.00751728	Yes	No
TARS2	5.28989	5.0807	5.62623	4.98907	5.2242	4.55569	5.18787	4.96334	5.0551	5.10625	5.05546	4.78282	5.06722	4.48638	5.22016	4.97381	5.10125	4.76846	4.98403	4.48207	100	-0.396605	0.0172799	0.037747	Yes	No
RAB8A	4.39453	5.22483	5.22037	4.95202	5.66645	5.41324	5.57586	5.50753	4.99464	5.53166	4.72776	4.69888	4.7661	4.93725	4.89217	5.368	4.34045	4.5649	4.23464	4.9887	100	-0.397754	0.0270555	0.0561425	No	No
MAOA	5.23257	5.42114	5.57436	5.06099	5.2658	4.59679	5.29004	5.93964	4.94947	5.68987	4.60843	4.98359	5.08673	4.65484	4.82289	4.94176	4.12427	4.62016	4.49231	4.64436	100	-0.398208	0.00599331	0.014655	Yes	No
PRH1	5.28479	5.78769	7.40684	3.83123	6.70428	5.07426	5.63649	5.07277	5.00101	5.23987	4.3423	3.75707	5.03618	4.88654	3.90316	4.37175	5.0569	6.07015	4.03721	3.4995	100	-0.401186	0.0112246	0.0255452	Yes	No
NAXE	5.02728	5.41557	5.61252	5.02868	5.03617	5.05685	4.99016	4.91837	5.3986	5.36015	4.92349	4.9786	4.48213	4.45345	4.96916	5.16766	4.22239	5.26724	5.0529	4.63862	100	-0.401343	0.0114027	0.0258827	Yes	No
KTN1	5.49885	4.95992	4.90539	5.45716	5.55763	5.00381	4.92847	4.68779	5.44968	4.76879	4.86068	5.07531	5.21523	4.88553	4.66781	4.59464	5.09041	5.1896	4.71163	4.49166	100	-0.402932	0.00696017	0.0167371	Yes	No
PCBD1	5.02797	5.36131	5.68099	5.4077	4.55209	5.50627	6.02143	5.31165	4.94556	4.86354	5.16213	4.74881	5.4877	5.01916	4.84152	4.0259	4.72204	4.616	4.32816	4.37005	100	-0.405242	0.00349337	0.00907755	Yes	No
D2HGDH	5.07127	4.15779	5.5945	5.74214	5.04387	4.70049	5.24493	4.91112	4.89184	5.71032	4.53405	6.00828	5.30092	5.73117	4.77824	5.1537	4.75714	4.53176	4.75065	3.38579	100	-0.405617	0.0102299	0.0234655	Yes	No
CYP4A11	5.69491	5.34265	5.62669	5.74283	4.82081	4.77572	5.73297	4.92823	5.03026	4.80077	5.6131	5.13138	5.26324	4.38266	4.37307	4.61451	4.58593	4.23478	4.47183	4.83366	100	-0.407196	0.000240809	0.000763658	Yes	No
ACLY	3.98557	4.85346	5.68554	4.65086	6.01785	6.28688	4.65258	5.33188	5.76264	5.13404	4.31809	4.78444	4.78098	4.78268	4.92035	4.61506	4.6812	5.08994	5.07653	4.58942	100	-0.407694	0.00040781	0.00124125	Yes	No
HNRNPL	4.67476	6.23943	4.84731	5.50056	5.08515	5.57361	5.59464	5.13682	5.12546	4.27688	5.16136	4.83783	5.25594	4.91482	5.3625	4.20184	4.62561	4.45612	4.57183	4.55752	100	-0.408905	0.0147145	0.0325929	Yes	No
COL1A2	6.04056	7.35531	4.91807	5.70944	6.49761	3.69851	4.57318	5.76185	4.55222	5.1521	3.75056	5.62232	3.89898	4.38861	3.91337	4.18496	4.49182	4.98379	4.6612	5.84553	100	-0.41097	0.0413183	0.0807352	No	No
TOR1AIP1	5.08321	6.96932	4.64291	5.70753	5.47649	5.42085	4.5503	4.24627	5.64287	3.73406	5.05115	4.88226	4.53596	5.14539	5.13148	4.41567	4.23924	4.93711	4.83602	5.35191	100	-0.41098	0.0286195	0.0587577	No	No
SUMO3	5.64684	5.64202	5.0309	5.82713	4.24707	5.40733	4.89138	4.12427	5.39191	4.5527	4.95497	4.66213	5.39041	5.00235	5.09759	3.99014	5.25607	4.39631	4.8316	5.65689	100	-0.412016	0.00871275	0.0204581	Yes	No
APCS	5.2417	6.36025	5.67478	5.94752	4.56382	5.74573	4.56833	4.67702	5.07717	4.70926	4.1189	5.43203	4.43404	4.67584	4.44022	4.31273	5.23137	4.80476	4.74532	5.2392	100	-0.413044	0.0097526	0.0224594	Yes	No
PREB	5.51012	5.30394	5.18621	5.16894	4.7158	5.33656	5.02117	4.83111	5.0302	4.87898	4.98503	5.06023	5.07506	4.48158	4.92967	4.94649	4.77134	4.69028	5.10902	4.96826	100	-0.413227	0.00875319	0.0205105	Yes	No
RAB5B	5.09071	4.61865	5.92757	5.40302	4.83285	4.91546	5.33926	5.34984	4.46009	5.51824	5.21363	5.55265	4.77957	4.97666	4.50999	5.08684	4.96792	4.25139	4.60687	4.59879	100	-0.413549	0.0189595	0.0408016	Yes	No
PDLIM1	5.58799	5.731	5.77987	4.61185	5.35949	4.83263	5.39894	5.5843	5.32315	5.26117	4.8812	4.80812	4.55447	4.64873	4.34277	4.12819	4.94653	4.89521	4.35983	4.96456	100	-0.413933	0.00372685	0.00952782	Yes	No
ACACA	4.68495	4.96935	5.86859	4.78036	4.95458	5.20188	5.04874	5.41968	5.111	5.05682	5.07181	4.90104	4.69244	4.45802	5.27068	5.21902	4.8302	5.18787	4.39628	4.87669	100	-0.415095	0.00857557	0.0202579	Yes	No
TTC36	4.75775	5.37948	4.84901	5.27084	5.36517	4.95244	6.03059	5.03732	5.37339	5.2034	5.64401	5.62144	4.50146	4.65946	4.77833	4.65567	4.76273	4.37742	4.63556	4.14453	100	-0.418576	0.0065788	0.01593	Yes	No
COPS4	5.02489	5.22926	4.77998	5.71232	5.91255	4.91924	5.19022	4.61936	5.14812	4.75849	4.75649	5.41607	5.12614	5.46564	4.65073	4.42199	4.68737	4.61769	4.62228	4.94115	100	-0.419241	0.0145063	0.0322136	Yes	No
SULT1B1	4.78773	5.11079	4.92028	4.76071	5.24748	5.3319	5.08115	5.1838	5.95067	5.16789	5.30182	4.90876	5.1753	4.99472	4.68064	4.9685	4.49431	4.92807	4.60958	4.3959	100	-0.42071	0.00866201	0.0203791	Yes	No
A1CF	5.07846	5.38196	5.31683	5.39106	4.71655	5.21106	5.17685	4.69848	5.26749	4.96559	4.92243	4.93916	4.76757	5.26712	5.02998	4.59067	4.8859	4.80443	4.67432	4.9141	100	-0.421175	0.0120704	0.0272108	Yes	No
HSPG2	6.9798	6.3745	5.09882	4.56513	5.35947	4.74581	4.85594	4.60452	5.14266	4.71151	5.2619	4.55924	4.45169	4.66054	4.95989	4.54695	4.04341	5.43694	4.17524	5.46603	100	-0.422728	0.00559705	0.0137828	Yes	No
ITGB1	6.81343	5.94355	5.02552	4.79353	5.84082	4.3382	5.3581	5.23292	5.55581	5.39312	4.68514	4.17815	4.69829	4.75973	4.38444	4.24049	3.82737	5.60824	5.04107	4.2821	100	-0.423429	0.00188983	0.00515705	Yes	No
TMX2	5.62525	5.37008	5.18639	5.71144	5.90641	5.31303	5.10659	5.21978	4.63198	4.56101	4.5257	4.35159	5.09134	4.42577	4.90507	4.36888	5.61922	4.53104	4.70002	4.84939	100	-0.423651	0.010205	0.0234393	Yes	No
HNRNPDL	5.42391	5.73376	4.83593	5.96664	5.13634	5.15745	4.72033	4.99527	4.837	4.69301	4.88882	5.6749	5.10069	5.12839	4.76338	3.91015	4.79853	5.1211	4.01846	5.09594	100	-0.424732	0.0124321	0.0279282	Yes	No
DPM3	5.21929	5.52592	5.53018	4.97151	4.88322	5.70303	5.81657	4.84274	4.9141	5.3567	5.19317	4.94146	4.66548	4.43057	4.58601	4.41861	4.89112	4.66751	4.71936	4.72344	100	-0.425905	0.00233531	0.00626468	Yes	No
PSMC2	5.12496	4.97244	5.13912	5.29702	5.14841	5.26607	5.24723	5.23887	4.94867	5.12842	5.18245	4.66787	4.918	4.54679	5.18892	4.62476	5.02521	4.68851	4.68542	4.96085	100	-0.426098	0.00462478	0.0116187	Yes	No
TXN	6.17739	5.11655	5.62518	5.10387	5.15585	4.85058	5.56074	5.38556	4.83026	5.70683	4.81485	4.83432	5.02915	4.55152	4.57406	4.64691	4.4134	4.38865	4.64099	4.59333	100	-0.426516	2.79896e-06	1.19436e-05	Yes	No
PSMD13	5.23366	4.9648	5.38067	5.36189	5.03727	5.71204	5.57447	5.0313	4.47821	5.71134	4.95163	4.97925	4.98598	4.4692	4.91422	4.81124	4.65649	4.83487	4.16116	4.75029	100	-0.428342	0.00633515	0.0154043	Yes	No
DECR2	5.97573	5.31954	4.45093	5.30503	5.46937	4.5295	5.51307	5.4209	4.76905	4.84554	4.74705	5.45289	4.99273	4.82923	4.50281	5.33297	4.60117	4.61691	4.72523	4.60034	100	-0.430179	0.00230481	0.00620691	Yes	No
NANS	5.55232	5.60781	4.77255	4.93534	5.22172	4.56534	5.23918	5.32322	5.00968	4.80183	5.13772	5.13415	5.06341	5.61632	5.31392	5.18711	4.6884	4.47259	3.88229	4.47508	100	-0.433118	0.0110429	0.0251975	Yes	No
STAU1	5.67979	4.52139	5.16619	5.13945	5.98598	4.41136	5.21051	4.81612	5.78591	4.85786	5.23655	4.80972	5.03353	4.80858	4.75798	4.85568	5.17971	4.67315	4.74847	4.32208	100	-0.434112	0.0146186	0.0324216	Yes	No
DAO	5.11424	5.14275	5.67453	5.08122	6.05471	4.67174	4.99399	4.73363	4.86751	5.03325	5.19877	4.6731	5.23132	5.61359	4.8603	4.5867	4.51775	4.61768	5.23601	4.09723	100	-0.435243	0.00883453	0.0206455	Yes	No
RAD23B	5.02153	5.37169	5.02085	5.25571	5.00885	5.05092	5.86279	4.87433	5.12643	4.85385	5.55168	5.12064	4.85033	5.08089	5.045	4.45623	4.79297	4.66113	4.5416	4.45258	100	-0.437394	0.000243574	0.000771022	Yes	No
NQO2	4.74146	5.14834	4.4636	4.59011	5.37848	4.96455	4.85437	4.8171	6.80979	4.86035	5.36536	4.36253	4.57652	4.6718	5.46526	4.24856	5.08058	6.09264	4.90855	4.60005	100	-0.43884	0.00125403	0.00351228	Yes	No
PTPRJ	4.47236	5.62083	4.39681	4.78855	5.52561	5.82596	5.57084	5.34487	6.19155	3.91089	5.0982	4.52798	4.18012	4.81152	5.47813	5.63221	5.06774	4.95609	4.84773	3.75203	100	-0.439011	0.0190359	0.0409154	Yes	No
UGDH	5.80058	5.44448	5.22746	6.00438	4.83982	5.44726	5.95569	4.70658	3.91966	5.27985	5.04025	4.02815	5.55837	4.05263	5.19979	4.10635	5.68534	4.20341	4.76097	4.73899	100	-0.440712	1.03664e-06	4.6515e-06	Yes	No
PHKB	5.0321	5.4053	5.21038	5.35822	5.38674	5.14447	5.22324	4.5412	4.97519	4.84891	5.21528	4.75718	5.13134	4.57485	5.12428	5.18096	4.66011	4.69989	4.94905	4.58133	100	-0.441822	0.00305867	0.00801979	Yes	No
UBA1	5.01942	5.74806	5.09373	5.36053	4.77494	5.31624	5.39826	4.83118	5.07948	4.97179	5.22533	4.51248	5.06866	4.92045	4.91167	4.68091	4.34185	4.79913	4.80343	5.14248	100	-0.443459	0.000180532	0.000583127	Yes	No
TAPT1	5.48805	5.0101	5.70857	4.83104	5.6339	4.73937	5.20016	3.47155	4.66646	5.15894	5.79551	5.25507	5.50342	5.43246	5.19093	4.28555	4.45757	5.22755	4.72455	4.21925	100	-0.44551	0.0184818	0.0400708	Yes	No
PSMC1	5.22429	5.00331	5.15373	5.15558	5.21797	4.90746	5.45107	4.97896	4.73947	5.37802	4.88781	4.85523	5.23476	4.98726	4.68673	4.99075	4.95105	4.63894	4.63346	4.92415	100	-0.446714	0.00302781	0.00798145	Yes	No
RMDN2	5.37212	4.93324	5.32215	5.47055	5.78007	4.71397	4.99881	5.44789	4.70473	5.20206	5.24058	4.96664	4.77767	4.61712	4.91412	5.12685	4.84658	4.89933	4.28713	4.3784	100	-0.447529	0.00354756	0.00916014	Yes	No
PSMD3	5.24376	5.09598	5.11889	5.01365	5.2638	5.24594	5.46692	4.94448	4.93916	5.29685	5.16806	4.71949	4.91355	4.68777	5.08026	4.87446	5.00202	4.65367	4.6056	4.6657	100	-0.44868	0.00172971	0.0047424	Yes	No
HACL1	5.53854	5.36341	5.47039	4.81197	5.69204	4.57857	5.24623	5.10372	5.23704	5.39909	4.39635	4.89279	4.88505	4.57696	5.13286	4.60606	4.92352	4.7135	4.5564	4.8755	100	-0.448924	0.00139534	0.00388687	Yes	No
RAP1B	5.626	5.57301	5.69928	5.25325	5.0225	4.9229	5.62937	5.05316	4.79076	5.44437	4.72107	5.05954	4.98034	4.62024	4.5222	4.78169	4.57835	4.61257	4.45016	4.65924	100	-0.45096	0.00018108	0.000583816	Yes	No
PRDX3	5.14728	5.44525	5.12086	5.28928	4.86582	4.98069	4.65699	5.41756	4.82648	4.79216	5.1491	5.1682	4.77158	4.91779	4.76403	4.98881	5.23138	4.70439	5.26252	4.49981	100	-0.452704	0.000568214	0.00169394	Yes	No
APOA1	4.20535	6.54823	5.48495	5.80805	4.59776	6.3024	4.05548	4.62489	5.49449	5.25297	4.41639	5.01303	5.22645	4.46168	4.99145	5.14808	4.77624	4.84912	4.29475	4.44826	100	-0.453209	0.0172621	0.037747	Yes	No
MYDGF	5.05322	5.12197	5.35491	6.04342	5.14226	5.36803	5.41016	4.4803	5.17364	4.8751	6.16593	4.95125	4.58942	4.20256	4.95981	4.50002	5.30988	4.49312	4.39632	4.40869	100	-0.455399	0.0021985	0.00596196	Yes	No
CYP4F12	4.95589	4.634	5.3297	4.50063	4.31935	5.34629	4.28296	4.27525	6.22887	5.3337	5.62586	4.09726	6.77002	4.74157	4.77424	5.33908	5.24577	4.0131	5.36683	4.81962	100	-0.45715	0.000355175	0.00108866	Yes	No
USP24	3.96677	4.72837	4.65568	7.01069	5.83067	6.95114	4.24827	5.8385	5.01063	3.01308	4.5812	4.31251	3.16685	6.19457	5.69328	5.14111	5.49166	5.98771	3.96512	4.21218	100	-0.457303	0.152701	0.244349	No	No
NAGK	4.85703	4.89717	5.6951	5.06491	5.47659	5.55428	5.67352	4.86732	5.03329	4.95636	4.50016	5.01249	4.29856	5.40712	4.82176	4.61837	5.09133	4.95821	4.53045	4.68599	100	-0.458767	0.0228336	0.0483028	Yes	No
FSCN1	7.88369	4.80714	5.1253	5.35588	6.48773	4.30201	4.38961	4.59126	5.28633	5.29209	4.32037	4.45433	5.56948	5.38237	4.25364	5.41334	3.30018	4.66687	4.56915	4.54924	100	-0.460636	0.0120815	0.0272108	Yes	No
PSMB3	5.20083	5.29151	5.03176	6.2284	5.26666	4.64746	6.10808	5.27773	4.86651	4.64875	5.34391	4.5933	5.36922	4.10474	4.88977	3.98749	5.33491	4.7185	5.12366	3.9668	100	-0.461685	0.00476594	0.0119389	Yes	No
PDCD5	5.61841	4.94194	5.46232	5.29906	4.41864	4.68592	5.59278	5.30988	5.17248	4.91971	4.81821	4.51205	5.06146	5.10385	4.53217	4.77803	5.20069	5.14375	4.56805	4.86059	100	-0.461823	0.00735873	0.0176225	Yes	No
NUDT5	5.00498	4.5052	4.91013	5.30467	5.01498	5.02391	6.41019	5.43464	5.78777	5.28178	5.3114	4.79432	4.91173	4.50082	4.7445	4.36552	4.67695	4.99128	4.62686	4.39836	100	-0.462133	0.00163981	0.00452187	Yes	No
CYB5R3	5.28185	5.62907	4.96075	5.2436	4.7914	4.85972	5.36675	4.89337	4.8639	5.01933	5.33437	5.32844	4.89592	4.68853	4.91085	5.09709	4.98412	4.37535	4.7275	4.74806	100	-0.46849	8.46273e-05	0.000289202	Yes	No
ACSM4	5.17314	5.34296	5.36673	4.96073	5.40707	5.14182	5.49163	4.9962	4.99411	4.82712	5.11563	4.81258	5.28643	4.66787	4.61693	4.62485	4.86322	4.33428	5.10046	4.87625	100	-0.470676	0.00260109	0.00696693	Yes	No
ALDH7A1	4.88804	5.22158	5.22327	5.07665	4.61588	5.11532	5.4007	5.32669	5.07131	5.11845	5.1158	5.32546	5.16983	4.78647	4.75213	5.04429	4.98379	4.46742	4.90802	4.38892	100	-0.471823	9.66975e-05	0.00032753	Yes	No
CYB5B	5.73833	5.46974	5.41168	5.1635	4.42282	5.04768	5.07701	5.1531	4.47619	5.16765	5.17	4.77994	4.68003	4.84244	4.80224	4.71538	4.63098	4.57562	5.33505	5.34061	100	-0.472567	0.000865103	0.00248595	Yes	No
CYP2C8	5.98988	5.28341	5.87524	5.4343	5.11779	5.11396	6.03271	5.02778	4.82961	5.62066	5.09939	4.35887	4.85898	4.23386	4.30949	4.49862	4.78338	4.7135	4.11807	4.70049	100	-0.473302	8.60301e-07	3.89035e-06	Yes	No
EI24	5.27911	4.9511	5.52601	5.49379	4.81365	5.79995	5.68715	5.2258	5.0869	4.95886	4.57095	4.85031	4.64522	4.37737	5.05066	4.86145	4.90818	4.34823	5.04611	4.51918	100	-0.477343	0.000596802	0.00177309	Yes	No
APEH	5.16988	5.42842	5.43413	5.19949	5.24824	5.38552	5.31977	5.04707	5.2859	5.5086	5.64209	4.44677	5.06667	4.24999	4.45788	4.85969	4.17566	4.69523	4.48763	4.89138	100	-0.479871	4.1016e-05	0.000145732	Yes	No
PNP	4.92894	5.52511	5.15146	5.17176	5.17282	5.06917	5.94827	4.93762	5.17432	5.24478	4.69153	4.19252	5.18006	4.73193	4.80085	4.63465	4.85296	4.80041	4.74903	5.04181	100	-0.482662	0.000357721	0.00109454	Yes	No
ENO1	5.34751	5.3643	5.19325	5.25749	5.01031	5.27055	5.3074	5.18844	4.73833	5.09259	5.24119	5.18629	4.69325	4.51633	4.82207	4.86105	4.83479	4.6388	4.81191	4.62415	100	-0.484013	1.41915e-05	5.52739e-05	Yes	No
ACY1	5.31001	5.35346	5.21291	5.33567	5.56367	5.11836	5.58659	5.27598	4.83951	5.20414	5.14347	4.96942	4.90173	4.64115	4.30189	4.70628	4.41815	4.84047	4.5246	4.75254	100	-0.486158	1.22033e-06	5.44766e-06	Yes	No
HSP90AB1	5.26582	4.83788	5.11114	5.30351	5.23903	5.38104	5.23861	5.22066	4.9916	5.42724	4.74126	4.93516	4.89984	4.55028	5.08938	4.82056	5.04873	4.44265	4.7832	4.67239	100	-0.486182	0.000246594	0.000779166	Yes	No
SNTB1	5.2504	5.25609	5.14708	5.39122	5.60707	5.31018	5.32436	4.95382	5.31323	5.32824	5.11649	4.75332	5.04812	4.64842	4.53202	4.85335	5.084	4.83173	4.049	4.20186	100	-0.488155	0.000707145	0.00206221	Yes	No
COL18A1	6.38103	5.92643	5.32769	5.12123	5.31387	4.70349	4.42236	4.62056	5.16292	4.55136	4.79659	5.10768	4.59229	5.54339	5.68999	4.60766	4.39041	5.13581	4.1516	4.45363	100	-0.488752	0.00304897	0.00800642	Yes	No
TUBA4A	5.34629	4.82432	5.29044	5.17493	5.01164	5.21402	5.27216	5.0992	5.22044	5.51193	5.11982	5.05234	4.92156	4.58348	4.54017	4.66885	5.05817	4.63116	4.75107	4.70799	100	-0.490317	0.00043561	0.00131438	Yes	No
MAT2B	5.30325	5.79116	4.8674	5.40241	4.82522	5.16211	4.94138	5.04717	5.04474	5.2377	5.53985	5.20832	4.79985	4.89757	4.85338	4.65408	4.38764	4.73357	4.55686	4.74632	100	-0.490632	5.80305e-05	0.000202874	Yes	No
ECH1	4.83723	5.73736	5.34927	5.11953	4.83939	4.87916	4.98248	5.19855	5.04034	4.79887	5.06772	4.97604	5.06871	4.94202	4.6304	5.04504	4.96681	4.62579	5.14565	4.74964	100	-0.492033	1.43173e-05	5.55152e-05	Yes	No
CYP20A1	5.83355	5.34486	5.03292	5.04504	5.52252	5.23994	5.24368	4.52011	4.92207	4.86765	5.69261	4.87818	5.06636	4.63172	4.28499	4.77768	5.17962	4.59359	4.92514	4.39778	100	-0.492174	0.000470957	0.00141314	Yes	No
CYFIP1	5.8261	5.31243	5.15314	4.90898	5.37104	4.92779	5.03789	5.04197	4.46698	5.57331	5.00009	4.76754	4.69209	5.68761	5.07959	4.48856	4.9451	4.78741	4.94787	3.98451	100	-0.492471	0.0166222	0.0364933	Yes	No
H6PD	5.99298	5.52302	5.03467	5.45542	5.17687	5.1301	5.4363	4.62193	4.76611	4.91438	5.41737	5.03266	4.40204	4.95946	4.54536	4.93831	4.68127	4.78308	4.42674	4.76194	100	-0.492829	2.34714e-05	8.73156e-05	Yes	No
ALDH2	4.91868	5.13356	5.38186	5.49813	5.06014	5.34196	5.09658	5.29659	4.8236	5.03903	5.10215	4.85545	5.27129	4.71339	4.72547	4.83292	4.8281	4.43485	4.94562	4.70062	100	-0.494769	3.41802e-05	0.00012346	Yes	No
NIT1	5.35388	5.2121	5.72306	5.27055	5.19927	5.31805	5.69765	4.96886	4.72178	5.23169	5.16551	4.55457	4.78905	4.42619	4.67418	5.37102	4.55511	4.66791	4.38926	4.71031	100	-0.494961	1.94741e-05	7.33862e-05	Yes	No
COL1A1	6.07612	7.01772	5.65744	5.20342	6.38805	3.96676	4.58755	4.9701	4.73175	5.75202	4.00532	5.31942	5.15645	4.07459	4.28894	3.78377	3.22261	5.46991	4.5536	5.77444	100	-0.495228	0.00468222	0.011746	Yes	No
MDH1	5.54441	5.63044	4.66883	5.2984	4.811	4.97486	5.65916	4.50451	5.12479	4.66533	5.10518	5.16979	5.21749	4.95113	5.04409	4.36446	4.61526	4.6683	5.04977	4.93281	100	-0.496437	9.74766e-05	0.000328889	Yes	No
HDHD3	4.74129	5.43536	5.46987	5.74753	5.30536	4.89748	5.82618	5.24998	4.24776	4.87972	4.90458	5.34201	4.60866	5.00907	4.30835	4.99032	5.06705	4.71039	4.8669	4.39213	100	-0.498979	0.000315741	0.000978123	Yes	No
PSMD1	5.00949	5.29678	4.89035	5.22254	5.28745	5.15086	5.05438	5.47703	4.83568	5.19007	4.95521	5.05273	4.90907	4.83437	5.00786	5.02065	5.10925	4.55338	4.52472	4.61812	100	-0.501041	0.00130506	0.00364705	Yes	No
CYP2C9	5.26322	5.1973	5.05696	5.39358	5.192	5.35538	5.18472	4.92768	4.67058	4.94688	5.41785	4.85132	4.61065	4.99202	5.22158	5.02637	4.67499	4.874	4.41771	4.72522	100	-0.501477	0.000123	0.000407891	Yes	No
ARSL	6.07484	6.0887	5.57231	5.17663	4.47246	4.19302	5.5968	4.67615	5.32675	4.75624	5.43622	4.99188	4.58781	4.73345	4.65229	4.53687	4.71029	4.67561	4.37581	5.36587	100	-0.502077	1.24449e-05	4.87988e-05	Yes	No
CSRP1	5.85207	5.60389	5.12257	5.05748	5.179	5.24887	5.17918	4.96309	5.01067	5.18213	4.78418	4.97826	4.70659	4.92549	4.35459	5.05749	4.96462	4.82451	4.32925	4.67607	100	-0.506778	0.00151789	0.00420803	Yes	No
HAGH	5.1275	5.58741	5.24519	5.17444	4.704	4.86517	5.72687	5.3754	4.82757	5.00808	4.80189	5.23572	4.95644	4.87731	4.73941	5.0172	4.92862	4.82365	4.49097	4.48718	100	-0.51007	0.00149322	0.00414625	Yes	No
GPX1	5.08792	5.88434	5.85328	5.21208	4.23704	4.90468	4.8799	4.88594	5.04039	4.89007	4.49892	5.06801	5.21924	5.60827	4.81804	4.93534	4.72935	4.42043	5.35261	4.47414	100	-0.510264	0.000217543	0.00069494	Yes	No
DPYSL2	6.44445	5.70005	6.1215	4.32727	5.10986	5.6207	4.526	4.95573	5.32772	4.90686	5.02188	4.20864	4.33283	5.30311	4.3679	4.57562	4.19265	4.54464	4.79522	5.61736	100	-0.511491	0.000268938	0.000845165	Yes	No
COQ8A	4.87567	5.2199	5.60434	5.38139	5.43077	5.1059	4.81572	4.83992	5.58842	5.1967	4.47184	5.00976	5.3623	4.79458	4.8584	5.20949	4.65574	4.24642	4.80073	4.53202	100	-0.512291	0.00140973	0.00392068	Yes	No
UPB1	4.56174	5.39181	5.37577	5.49057	5.18235	5.19077	5.58315	5.37436	4.98671	5.1504	5.65389	4.73878	5.01622	4.49465	4.35266	5.07147	4.25747	4.29052	5.04965	4.78707	100	-0.51237	3.08362e-06	1.30623e-05	Yes	No
RAN	5.29584	5.34102	5.43534	5.25157	5.05733	5.7218	4.90009	5.17432	4.89559	5.06309	4.91182	5.31607	4.87773	4.73781	4.72722	4.37247	4.76467	4.80078	4.82929	4.52615	100	-0.512798	0.000644216	0.00189456	Yes	No
UGGT1	5.37238	5.12071	5.28966	5.18511	4.94345	5.30764	5.2308	4.72121	5.00583	4.95721	5.07241	5.02473	4.75452	4.81764	4.91498	4.6548	5.10104	4.86916	4.79295	4.8638	100	-0.518369	0.000411714	0.00124877	Yes	No
ACTN4	5.64253	5.505	5.6483	5.12981	4.95088	5.15971	5.55972	5.0417	5.02769	5.12133	4.76379	4.97896	4.75804	4.8851	4.81201	4.43385	4.85698	4.79725	4.52339	4.40395	100	-0.51901	0.000167467	0.000547016	Yes	No
SERPINB6	6.38807	5.58801	4.80657	5.52549	5.48833	5.23294	5.48672	3.86776	4.9338	3.78989	5.58639	4.96392	4.36943	5.78333	5.02819	3.92125	5.0851	5.1882	4.56568	4.40095	100	-0.520459	0.000429429	0.00129798	Yes	No
MPDU1	5.61978	5.95927	5.78224	5.15635	5.08133	5.19643	5.38704	4.81974	5.57946	5.06588	4.91794	4.88113	4.28172	4.2054	4.89155	4.73331	4.64174	4.1759	5.13233	4.49145	100	-0.521632	9.52663e-05	0.000323311	Yes	No
SLC27A5	5.28721	5.30976	5.26764	5.81674	5.03999	5.14865	5.37724	4.82081	5.02013	5.202	5.25465	4.96044	4.87415	4.92639	4.84419	4.92204	4.53091	4.53813	4.31233	4.54658	100	-0.526106	0.000323338	0.00099634	Yes	No
LPCAT3	4.63501	4.89139	4.92217	5.55085	5.60076	5.16445	5.59574	5.43942	5.33369	4.85611	6.34513	4.98676	4.86061	4.5948	4.60025	4.94856	4.65259	4.26711	4.4633	4.29132	100	-0.527899	0.000274583	0.000859799	Yes	No
DNAJB1	5.57784	5.28164	5.21993	5.16133	4.55888	5.01974	5.5209	4.47354	5.75625	4.76593	5.26719	4.28637	5.31	4.75439	5.5517	4.87508	4.73739	4.95332	4.84889	4.07967	100	-0.528074	0.00282588	0.00751728	Yes	No
SORBS3	5.72749	5.46439	4.6307	5.13421	5.28471	5.3813	5.5457	4.81841	4.85347	4.94726	4.95698	5.23162	4.55518	4.97077	4.84922	4.32057	4.35592	5.27243	5.00908	4.69058	100	-0.528215	0.00515023	0.0127366	Yes	No
PLS3	5.68221	5.17465	4.84924	5.25445	5.47587	5.30973	5.2183	4.70478	4.70255	5.1058	5.01745	5.11077	4.76709	4.74973	4.88302	4.89315	4.82703	4.55291	4.72837	4.99288	100	-0.528542	0.000164672	0.000539915	Yes	No
THNSL1	5.28563	5.4798	6.07139	4.68199	4.82949	4.97558	4.69805	5.57231	4.77894	5.24812	4.91191	5.09615	4.62342	4.72595	4.48467	5.89649	4.49608	4.15284	5.34081	4.65038	100	-0.530339	5.38185e-05	0.000189289	Yes	No
PSMD6	4.59513	5.25207	5.14594	5.3059	5.13699	5.60566	5.7949	5.39746	5.33822	5.05352	4.63138	4.81741	4.95413	5.2635	4.94654	4.4828	4.71834	4.35328	4.52885	4.678	100	-0.532778	0.00280644	0.00748241	Yes	No
DDB1	5.30828	5.08102	5.03772	5.89347	5.13001	5.14576	5.0601	4.64948	5.44423	4.87933	5.40366	4.79076	4.77618	4.95642	4.6956	4.76712	4.89906	4.44384	4.96678	4.6712	100	-0.533877	0.00314624	0.008237	Yes	No
OTC	5.38729	5.35639	5.95689	5.07975	5.13928	5.41153	5.04556	5.69747	4.89486	5.25533	4.40236	5.07197	4.81855	4.69153	4.45451	4.87985	4.57599	4.71047	4.79914	4.37131	100	-0.536371	2.38547e-06	1.02546e-05	Yes	No
GALE	5.26906	5.61443	5.26583	5.11664	5.08541	5.34969	5.97544	5.42959	4.638	5.17954	4.87959	4.77983	4.84302	4.60602	4.83977	5.02543	4.42782	4.78651	4.277	4.6114	100	-0.53695	0.00161202	0.0044548	Yes	No
PSMD11	4.98833	5.11761	5.10695	5.43799	5.47412	5.22232	5.09299	4.95701	4.75067	5.32455	4.95377	4.72246	4.85263	4.67165	5.07724	4.90649	5.07791	4.85701	4.40678	5.00152	100	-0.537063	0.000825737	0.00239601	Yes	No
COL4A2	6.00721	7.05176	4.89382	5.13351	6.80368	4.86899	4.3251	5.06101	5.87482	4.54309	4.7066	4.72673	4.55645	5.28961	4.63744	3.83356	3.9144	5.9086	3.78317	4.08043	100	-0.537329	0.00100478	0.00286303	Yes	No
GK	5.492	5.04843	4.98195	5.6043	5.47635	4.82171	4.8762	5.41647	5.37693	4.95787	5.38874	5.29352	4.71229	4.9958	4.68486	4.77363	4.25847	4.77335	4.65701	4.41014	100	-0.537635	0.000646553	0.00189506	Yes	No
TNPO1	4.8775	6.02066	5.10873	6.36454	5.52044	5.1231	4.72081	4.49265	5.76154	4.22883	4.81973	4.24024	4.7203	5.04394	5.17185	4.283	4.7001	5.05084	4.6826	5.0686	100	-0.540481	0.000952634	0.00272338	Yes	No
KPNB1	6.03152	5.41788	5.16654	5.33024	5.45813	5.08522	5.13858	4.56748	4.98178	4.67239	4.90418	4.81681	4.89987	4.81234	4.63927	5.03996	4.75411	4.67126	4.86005	4.75238	100	-0.540901	0.000152146	0.000499784	Yes	No
MCEE	4.92663	5.40332	5.234	5.0771	5.19277	5.48625	5.23023	5.50814	4.85778	5.10819	4.97926	5.09118	5.07268	4.72548	4.63909	5.00707	4.71998	4.52226	4.86355	4.35503	100	-0.543476	0.000115681	0.000385824	Yes	No
GAA	6.50927	4.26645	5.65831	5.81733	5.37883	5.09604	5.8588	5.20461	5.8356	5.67577	4.98495	5.04478	4.01235	4.93531	4.98002	3.85616	4.09176	4.41905	3.91516	4.45946	100	-0.543543	2.96781e-05	0.000109022	Yes	No
TECR	5.3599	5.22054	5.32217	5.1775	4.57233	5.78032	5.43902	4.68406	5.1594	5.20731	5.50839	4.85181	5.34519	4.44532	4.67139	4.53854	4.51228	4.99248	4.31301	4.89905	100	-0.549086	0.000442569	0.00133076	Yes	No
RAB10	5.3476	5.40257	5.24265	5.33874	4.65166	5.08954	5.16338	5.29551	4.94385	5.44478	4.98027	4.98326	4.61038	4.82502	4.72745	5.02721	5.10226	4.50652	4.89442	4.42293	100	-0.552417	0.000428982	0.00129798	Yes	No
DLG1	6.10951	4.83888	5.50041	4.52675	5.6961	5.41387	5.32356	5.00094	5.10958	5.05801	4.87112	4.78571	4.33665	4.83166	4.31308	4.89602	4.72934	4.70251	5.24006	4.71623	100	-0.554162	0.00491032	0.0122127	Yes	No
CAPZA1	5.48802	5.04313	5.31578	5.0976	5.38333	5.11007	5.10711	5.25089	5.23746	5.16614	4.68905	5.23814	4.70424	4.89881	4.57361	4.73364	4.98529	4.33596	4.85708	4.78467	100	-0.554287	0.00073767	0.00214763	Yes	No
PPP2R1A	5.25934	4.95433	4.71464	5.13298	5.58986	5.41648	4.89612	4.61722	5.33665	5.14024	5.07706	4.92609	4.85596	5.32762	5.01678	5.213	4.26912	4.46676	5.43536	4.3544	100	-0.55832	0.00607105	0.0148243	Yes	No
PSMB6	5.17782	5.12259	5.30595	5.46001	5.1394	4.99678	6.29715	4.99693	5.20419	5.15603	5.36898	4.57457	4.85369	4.42359	4.77059	4.28233	4.79558	4.49956	4.57608	4.99816	100	-0.559009	1.42928e-05	5.55152e-05	Yes	No
RAB11B	5.10292	5.51651	5.33851	5.18525	5.20855	5.0254	5.97036	5.19459	4.77017	5.21027	4.94015	4.91391	4.92191	4.72786	4.86989	4.50945	5.00362	4.55531	4.4604	4.57495	100	-0.560905	5.50437e-05	0.000192819	Yes	No
HINT2	5.52433	5.21507	5.84622	4.84619	5.06397	4.84126	5.18137	5.24138	5.09768	4.877	5.28048	5.09264	5.00287	4.97917	4.49289	5.08476	5.34071	4.45409	4.20302	4.33489	100	-0.563244	1.05858e-05	4.19816e-05	Yes	No
GRHPR	5.32805	5.45462	5.59567	5.22043	5.35505	5.12318	5.55219	4.94502	4.90417	5.19635	5.22185	4.94413	4.99484	4.57321	4.63731	4.63802	4.34498	4.617	4.68609	4.66783	100	-0.563264	1.63803e-08	8.93986e-08	Yes	No
HSPH1	4.99898	5.01662	5.14834	5.59349	5.58557	5.87672	6.31142	4.5444	4.66732	4.87678	4.64797	4.12445	5.67926	5.0126	4.63009	4.39319	4.38747	5.30434	4.43978	4.7612	100	-0.563423	0.00588409	0.0144081	Yes	No
PSMC5	5.4977	4.83049	5.14185	5.8017	5.2133	5.44233	4.76809	5.25757	5.02611	5.24991	5.24223	4.85817	4.93136	4.47558	4.77665	4.73014	4.71029	4.73458	4.48311	4.82886	100	-0.563667	0.000111053	0.000371102	Yes	No
HSD17B10	5.38913	5.61751	5.52045	4.99969	5.08299	5.30122	4.65642	5.16837	5.00278	4.98803	4.94938	5.30939	4.64268	4.77867	4.42953	5.16806	4.55712	4.6421	5.16355	4.63291	100	-0.564436	1.27487e-05	4.98776e-05	Yes	No
PSMD7	5.03532	5.53388	5.40593	5.65836	5.1853	4.87517	5.47512	4.92615	4.87929	5.30578	4.74496	5.20493	4.96561	4.4955	4.46808	4.99043	4.94412	4.85578	4.45058	4.59972	100	-0.567713	0.000339722	0.00104313	Yes	No
PTGES3	6.11299	5.53301	5.38553	5.04893	4.99866	5.6192	4.52185	4.82557	4.521	6.06843	4.96284	5.51511	4.63939	4.44002	4.90866	4.1873	5.059	4.68112	4.64615	4.32524	100	-0.568161	0.00275225	0.00736046	Yes	No
PNPO	5.8997	4.97048	5.49866	5.29755	4.99402	4.70722	5.81672	5.45614	4.44799	5.23128	5.1083	5.04933	5.3184	4.29935	5.0197	4.58443	4.51265	4.33144	5.28737	4.16928	100	-0.568508	1.07401e-05	4.24966e-05	Yes	No
REEP5	6.24204	5.26616	4.34715	5.63399	5.44967	4.68121	5.86863	4.95147	5.33865	4.78568	5.30641	5.27468	4.44142	4.88541	5.20849	4.5169	4.64633	4.33634	4.57164	4.24773	100	-0.569596	5.65427e-09	3.19613e-08	Yes	No
SEPHS2	5.51537	5.3832	5.23549	5.33493	5.37976	4.8857	5.19658	4.96005	5.23301	4.44744	4.82775	4.85245	4.85486	4.91754	4.88059	4.8507	4.66554	4.7982	4.77769	5.00317	100	-0.569683	2.80048e-05	0.000103297	Yes	No
CDC42	5.84444	5.38481	5.74213	5.35322	4.87978	5.52875	5.30125	5.38138	4.63969	5.59459	4.88085	5.05494	5.05389	4.35281	4.25832	4.76402	4.88561	4.56875	4.32904	4.20173	100	-0.569884	0.000108349	0.000363978	Yes	No
CCS	5.40327	5.25403	5.36234	5.20786	5.2899	5.13679	5.37543	5.29035	4.94	4.94588	5.13991	5.22914	5.01286	4.31195	4.68482	5.076	4.75815	4.56462	4.45684	4.55985	100	-0.572401	0.000197154	0.000630965	Yes	No
MAT1A	4.97668	5.188	4.88979	5.36346	5.19498	5.62952	5.8686	5.44142	4.68853	5.69001	5.56881	5.17045	4.85495	4.48945	4.68437	4.91894	4.64104	4.42906	4.19941	4.11252	100	-0.573511	6.90794e-06	2.80998e-05	Yes	No
YWHAG	5.58964	4.8303	5.61693	5.14061	5.16135	5.24082	5.61728	5.2206	4.89585	5.29324	4.96276	4.74989	4.94121	4.75376	4.57471	4.79964	4.73986	4.49513	4.88311	4.49331	100	-0.582863	1.02075e-05	4.05735e-05	Yes	No
STIM1	5.40325	5.49667	5.63462	5.09029	5.49548	5.10153	5.23806	4.67545	5.16608	5.49846	5.1739	4.19434	5.04895	4.35696	5.09456	4.66695	4.92273	4.63278	4.67541	4.43352	100	-0.583791	0.0011068	0.00311801	Yes	No
SLC25A12	4.79303	5.15127	5.04641	5.56374	5.77332	4.69157	5.18581	5.31403	5.02907	4.90921	5.13485	5.47165	4.78253	4.68602	4.90487	4.9265	4.81512	4.58606	4.84781	4.38715	100	-0.583842	0.000532277	0.00158953	Yes	No
P01859	5.41364	6.92747	6.05439	5.93341	3.84663	6.08634	4.56988	3.25433	5.5451	3.3157	5.04211	4.09784	5.6086	4.90146	4.87331	5.59085	5.08822	5.04809	3.34441	5.45822	100	-0.585343	0.00786337	0.0187024	Yes	No
CUTA	5.28208	5.16306	5.2343	5.71321	4.37817	5.03293	5.81113	4.88865	5.65267	4.63898	4.92751	5.16646	4.84454	4.97807	5.10215	3.96913	4.63536	5.34544	4.55991	4.67625	100	-0.587966	7.61894e-06	3.08478e-05	Yes	No
SLC25A13	5.1109	5.02108	5.13653	5.33809	5.52362	4.63955	5.19606	5.30822	5.05184	4.85485	4.9742	5.35596	5.00354	5.02523	4.77573	5.22257	4.87457	4.60038	4.84071	4.14639	100	-0.588652	3.68622e-06	1.53534e-05	Yes	No
CRYM	6.35062	6.10346	5.39866	5.31303	5.36731	5.35783	5.71386	5.10165	4.28069	5.86572	5.76183	5.32189	4.80651	3.96748	3.89222	4.68724	4.30897	4.50931	3.66495	4.22676	100	-0.589791	2.1986e-07	1.0487e-06	Yes	No
TNKS1BP1	5.13154	4.96083	5.61858	5.22272	5.55765	5.15652	5.44386	5.08973	5.07233	4.96664	4.79908	4.73419	5.08388	5.22725	4.24695	4.46305	4.55238	4.98703	4.5054	5.18039	100	-0.59013	0.000305266	0.000950748	Yes	No
AGPAT3	5.3228	5.71298	5.3384	5.17198	4.9908	5.66964	5.08259	5.21605	4.88875	5.31954	5.25353	4.66795	4.57693	4.5177	5.11449	5.52946	4.5599	4.66652	4.43484	3.96516	100	-0.59228	0.00010315	0.000347356	Yes	No
STIP1	5.18149	5.37169	4.91542	4.98679	5.64552	5.22081	5.26022	4.94166	4.92846	5.03254	4.96372	5.38425	5.09395	4.81217	4.99056	4.79306	4.63768	4.58116	4.41535	4.84349	100	-0.593062	0.000440618	0.00132719	Yes	No
GGH	6.06672	3.998	5.78023	5.99159	5.39411	5.31547	5.46004	6.83488	4.60115	4.99511	4.04879	5.64587	4.69103	4.42604	4.83012	5.64384	4.76398	4.12641	3.79325	3.59337	100	-0.594084	0.00296016	0.00785615	Yes	No
GET3	5.63184	4.77072	5.31396	5.1721	5.02609	5.25673	5.4835	4.43372	5.39508	5.16769	5.32245	4.62529	5.03897	5.07922	5.10433	4.76398	4.53894	4.87052	4.61054	4.39433	100	-0.595927	0.000230401	0.000731987	Yes	No
NPEPPS	5.76833	5.04028	5.04224	5.13432	5.75397	5.5493	4.97563	5.48016	4.90709	4.81394	5.00772	4.82814	4.87843	4.43262	5.23195	5.04179	4.32433	4.65327	4.72295	4.41355	100	-0.599067	2.45448e-05	9.1114e-05	Yes	No
RETSAT	6.05185	5.66339	5.86064	4.71161	4.52679	5.37282	5.32017	4.53735	4.82716	5.15133	5.30544	4.56331	5.27512	4.77468	4.33778	4.88731	4.34794	4.61767	4.97739	4.89026	100	-0.599259	1.89274e-05	7.16362e-05	Yes	No
CTSD	6.19363	4.81982	5.89851	4.5486	5.3856	5.24322	5.19952	5.18813	5.37862	5.03085	4.54355	5.18483	4.84759	4.66045	4.88257	4.57627	4.55582	4.72958	4.79381	4.33904	100	-0.602207	0.000138008	0.000455059	Yes	No
ELMOD2	5.74748	5.24944	5.61428	5.35486	5.61095	4.88717	5.52004	4.91167	4.84352	4.9247	4.86627	4.64402	5.24079	4.52907	4.84009	4.75327	4.48879	3.68596	5.30059	4.98706	100	-0.603224	0.000178691	0.000579332	Yes	No
GSTA2	5.07254	4.96699	5.18099	5.50058	5.09603	5.01533	6.64756	4.83685	5.22161	5.09459	4.79903	5.02797	5.12215	4.82468	5.3478	4.16726	4.80799	4.53084	4.50015	4.23907	100	-0.604936	2.95805e-10	1.93608e-09	Yes	No
SEC14L2	5.61468	5.23712	5.04676	5.6127	5.76702	4.93062	5.5142	5.44228	4.78768	5.08974	5.09489	4.77698	4.57207	4.83402	4.88761	4.68336	4.46269	5.14445	4.35507	4.14606	100	-0.605389	8.62938e-10	5.34653e-09	Yes	No
RAB18	5.35199	4.86935	5.65565	5.59213	5.22645	5.39002	5.23159	5.32007	5.15827	5.03012	4.95031	5.03256	4.75145	4.32239	4.59081	4.86832	5.26865	4.4247	4.4819	4.4833	100	-0.609719	7.59353e-05	0.000261271	Yes	No
CAND1	5.66034	4.84017	5.01134	5.30857	5.17077	4.87732	5.24078	5.15172	5.12725	4.83053	5.37869	5.10841	4.77124	4.97808	4.95447	4.78152	4.92032	4.48766	4.70612	4.6947	100	-0.616458	9.27383e-06	3.70315e-05	Yes	No
TKT	5.66656	5.55933	6.07816	5.95577	4.63625	5.43678	5.07964	4.67627	4.50001	4.92387	5.44316	4.62139	4.58277	4.93567	5.00499	4.23074	4.62836	4.32984	4.50637	5.20408	100	-0.618258	3.44846e-06	1.45019e-05	Yes	No
SAR1A	5.28307	5.61283	5.47121	5.19945	5.12326	5.0971	5.58538	5.12698	4.92304	5.49545	4.76055	4.94476	5.09766	4.51548	4.72597	4.84758	4.49448	4.72825	4.44713	4.52038	100	-0.619137	9.22756e-06	3.69315e-05	Yes	No
L2HGDH	5.29274	5.39443	5.57624	4.97185	5.3348	4.98056	5.26859	5.39623	4.74127	5.12741	5.07953	5.05599	4.91277	4.78326	4.48835	5.32544	4.85658	4.56821	4.56024	4.28553	100	-0.620909	3.26863e-05	0.000119052	Yes	No
ITGA1	6.07382	6.01848	4.84824	5.04892	6.48101	4.49785	5.27456	5.10774	5.08477	4.90663	5.16055	4.85024	5.20771	4.93018	3.96049	4.40554	3.44058	5.10336	4.71861	4.88074	100	-0.622184	2.64105e-05	9.76233e-05	Yes	No
PSAT1	5.67062	5.73982	5.80586	5.31318	5.51483	5.68858	6.45977	5.06329	4.62095	5.43908	4.7165	4.5925	5.28488	4.02498	4.53539	4.43159	4.25169	3.90725	4.57774	4.36148	100	-0.633111	5.13354e-12	4.0259e-11	Yes	No
AKR7A3	4.28899	5.06758	5.85213	6.3808	4.89316	6.44875	5.88681	6.1668	4.32936	5.43345	4.61417	4.83026	4.75806	4.10399	4.93139	4.90525	5.20224	4.08004	3.72631	4.10047	100	-0.634634	3.0814e-12	2.48366e-11	Yes	No
PSMB5	5.66857	5.90556	5.6407	5.51489	5.68347	5.13875	4.65688	4.98057	4.74381	4.60448	5.24378	4.31299	4.96163	4.06869	4.43739	5.26568	4.67188	4.37785	5.06416	5.05829	100	-0.636763	1.96117e-06	8.51469e-06	Yes	No
FKBP4	5.82982	5.07808	5.47344	5.12233	5.40247	5.43069	5.51199	5.00978	4.9771	5.39042	4.81393	5.04735	4.57502	4.6484	4.53487	4.85231	4.18739	4.32649	4.79186	4.99626	100	-0.636994	2.28461e-05	8.55379e-05	Yes	No
ECI2	5.39887	5.69681	4.59162	5.66861	5.632	4.6273	4.68038	5.96027	4.542	4.98983	4.85363	5.1476	4.68815	5.19175	4.74816	5.63174	4.88024	4.24807	4.67964	4.14334	100	-0.639481	2.58316e-05	9.56868e-05	Yes	No
NDRG2	5.54016	5.7975	5.25228	5.34255	5.26761	4.78273	5.39185	5.02086	5.12294	5.23284	5.82754	5.17594	4.91821	4.66109	4.34749	4.59811	4.10663	4.7826	4.5043	4.32676	100	-0.643494	1.0252e-09	6.28473e-09	Yes	No
FMO5	5.63121	5.32239	5.04038	5.49727	5.48507	5.05151	5.57132	5.03588	4.78934	5.29455	6.07834	4.7982	4.72961	4.21931	4.51922	5.16238	4.50478	4.16367	4.58253	4.52305	100	-0.645238	1.43542e-07	6.9226e-07	Yes	No
PGM2	5.13252	5.60675	5.74747	5.48016	4.63168	5.0035	5.70041	5.13059	5.16397	4.93928	5.22857	4.98211	4.43239	4.32608	4.94455	5.69968	4.71752	3.92334	4.82369	4.38572	100	-0.647237	1.83584e-05	6.9786e-05	Yes	No
SCCPDH	5.88954	5.70466	5.10873	5.34529	5.42715	5.05308	4.84825	5.10457	4.6703	5.16319	5.14675	4.97556	5.11453	4.60059	4.37325	5.0739	4.45428	4.52197	4.82547	4.59891	100	-0.647451	2.13577e-09	1.26047e-08	Yes	No
SEC14L4	5.41109	5.40115	5.16565	5.00239	5.25777	4.46994	6.69218	3.92396	6.23473	4.94267	5.8007	5.50407	5.17715	4.8739	5.70543	4.26564	4.40829	3.71451	4.05201	3.99678	100	-0.650498	0.000194363	0.00062318	Yes	No
PSMA6	5.09807	5.34361	5.44251	5.65911	5.15771	5.16742	5.64773	5.25673	5.3012	4.5175	5.07253	4.80041	5.13247	4.6768	5.08565	4.657	4.85063	4.36662	4.35934	4.40699	100	-0.657142	3.30417e-05	0.000120095	Yes	No
ERP29	5.63571	5.72904	5.51923	5.65975	4.78048	5.13159	5.34728	4.89154	4.63197	5.34281	5.23659	4.84414	4.5938	4.58552	4.57281	4.79612	4.75975	4.54086	4.62727	4.77372	100	-0.659066	1.37696e-06	6.13118e-06	Yes	No
TXNRD1	6.51227	5.25006	5.45448	5.39958	5.38335	5.701	5.23441	4.76829	4.31015	5.57602	4.66848	4.51492	5.071	4.47816	4.92421	4.99448	4.47624	4.27125	3.91157	5.10007	100	-0.660679	8.79685e-06	3.52887e-05	Yes	No
GSTZ1	5.13198	5.56535	6.24454	5.5659	5.64802	5.06392	5.45435	5.53441	5.33117	5.58372	4.6234	5.07367	4.64335	5.07293	3.86717	4.9993	3.85559	4.63305	4.32416	3.78401	100	-0.663086	9.5629e-09	5.30223e-08	Yes	No
TMEM109	5.92433	5.28494	5.36386	5.75455	4.89272	5.25427	5.37731	4.80172	5.22	4.65342	4.92048	5.21212	4.7229	4.99329	4.40383	4.94192	4.66174	4.27888	5.03165	4.30605	100	-0.664454	3.42861e-07	1.60895e-06	Yes	No
PSMB1	5.11853	5.23564	5.23913	5.20748	4.91047	4.56588	5.70683	5.23458	5.70242	4.91996	5.32132	4.6923	5.18138	4.363	5.13123	4.57061	4.86898	4.50725	4.98149	4.54151	100	-0.671342	5.90954e-05	0.000206182	Yes	No
ARHGAP1	6.46824	5.44237	5.36422	5.62396	5.18662	5.31672	5.24801	4.7075	4.77469	5.07899	4.6805	4.36504	4.7059	4.82892	5.00943	4.2983	4.22229	5.45446	4.42508	4.79875	100	-0.672583	2.26867e-05	8.51238e-05	Yes	No
CCT3	5.28521	5.23015	5.22191	5.37873	4.84587	5.29841	5.14792	5.0351	5.16219	4.80255	5.27131	4.76324	4.5758	4.91673	4.80274	4.8587	4.67328	4.9239	5.08545	4.72081	100	-0.677479	0.000132483	0.000438504	Yes	No
COBLL1	5.63942	5.49612	5.10228	5.66789	6.29753	4.32094	5.53205	5.45525	5.23191	5.53779	5.1865	5.27346	4.60592	3.99738	4.46544	4.55424	4.27794	4.22041	4.061	5.07653	100	-0.687025	4.93022e-05	0.000173755	Yes	No
PAICS	5.58307	5.26517	4.63978	5.17833	5.40971	5.22098	5.3264	5.64838	5.0418	5.10812	4.99167	4.98762	5.25556	4.57211	4.84982	4.75556	4.82623	4.40836	4.56221	4.36912	100	-0.688721	5.74033e-06	2.35706e-05	Yes	No
AADAT	4.59105	6.34832	6.13972	5.2143	5.25681	5.07023	5.17288	5.00876	5.76557	5.11624	5.22016	5.18606	4.84615	4.55006	4.85848	4.89225	4.52621	4.3977	3.95452	3.88454	100	-0.689755	1.01943e-12	8.45157e-12	Yes	No
CAMK2D	5.34539	5.58614	5.80771	5.13585	5.54305	5.04255	5.33615	4.84249	5.39881	5.29997	5.03052	4.83725	4.84377	4.78935	4.42929	4.57487	4.77862	4.90188	3.7542	4.72214	100	-0.69178	1.56823e-05	6.05386e-05	Yes	No
VKORC1L1	6.13707	5.81662	5.47984	5.37255	5.35455	4.91532	5.56385	5.07213	5.30377	5.25649	5.79244	4.5354	4.49798	4.03468	4.88242	4.82684	4.90552	3.50463	4.4145	4.3334	100	-0.699541	1.58576e-07	7.60553e-07	Yes	No
PDHB	5.59488	5.54505	5.8855	5.55682	4.82708	5.34209	5.06854	5.86394	4.53463	4.908	5.3188	4.62074	4.37702	4.59837	4.70887	5.26228	4.15653	4.72008	4.94922	4.16159	100	-0.699691	1.41115e-06	6.26737e-06	Yes	No
TBCA	5.16937	5.59665	5.56029	5.63801	4.67764	5.04456	5.87426	5.17509	5.09038	5.15123	4.8957	5.28695	4.90117	5.12888	4.47066	4.41388	4.59241	4.18009	4.59224	4.56053	100	-0.703274	3.7428e-06	1.55518e-05	Yes	No
TXNRD2	6.3073	5.62914	6.17378	5.06362	5.49948	4.62563	5.2266	5.04796	4.77821	4.54751	5.48355	5.16175	4.74912	4.36126	4.4739	4.52553	4.40048	4.63884	4.59759	4.70875	100	-0.704294	1.39027e-08	7.63552e-08	Yes	No
APEX1	5.6981	6.62648	4.99797	6.39717	4.73873	4.94882	4.31954	4.88198	5.33883	4.35993	5.35056	4.49154	4.59887	6.02666	5.20455	4.01208	4.18993	4.66057	4.56796	4.58973	100	-0.711106	6.12171e-05	0.000213158	Yes	No
PECR	5.68079	5.34921	5.40864	5.36832	5.92722	4.67436	5.30212	5.2262	4.97356	5.2734	4.95982	4.82629	4.81909	4.5621	4.55903	4.98802	4.93396	4.26212	4.60731	4.29845	100	-0.71151	2.2444e-06	9.72014e-06	Yes	No
CCT4	5.37036	5.45143	5.7534	5.01768	5.10948	5.14313	5.40276	4.78123	4.63704	5.06778	5.04066	4.9401	5.00771	4.72494	4.99968	4.97137	4.7723	4.67311	4.26636	4.86948	100	-0.71562	2.91279e-06	1.23989e-05	Yes	No
MLYCD	5.18149	5.07169	6.06497	5.18376	5.62834	4.57075	4.9311	5.35202	4.85753	5.02169	4.81985	5.05369	4.93147	4.94912	4.64181	5.15764	4.7274	4.71904	4.43484	4.70179	100	-0.720273	1.93897e-08	1.0419e-07	Yes	No
ILVBL	6.1937	5.26009	4.85655	5.9381	6.21484	4.78286	4.54414	5.23814	4.69328	5.13047	5.79816	4.64409	4.83281	4.62343	4.91096	4.69317	5.0833	4.60114	4.10261	3.85817	100	-0.720695	9.56244e-07	4.30186e-06	Yes	No
SACM1L	5.50172	5.54969	5.8294	5.11266	4.90665	5.42001	5.18477	4.40589	4.87318	5.1075	5.52783	5.00092	4.99759	4.7761	4.95203	4.83822	4.47449	4.30221	4.72398	4.51517	100	-0.721711	6.82343e-06	2.7821e-05	Yes	No
MBL2	5.04209	6.55134	6.92203	5.33326	5.21597	4.8907	6.2008	5.67528	5.98077	4.96421	5.19907	6.50049	4.01451	4.92112	4.25883	4.5942	4.04848	3.42876	3.98622	2.27187	100	-0.723821	1.50216e-15	1.69822e-14	Yes	No
CES2	5.79585	5.94979	5.82074	5.69831	5.07743	5.39999	5.07064	4.77052	4.56199	5.42193	5.50429	4.79992	4.7219	4.34099	4.45607	4.68325	4.48807	4.47347	4.17424	4.79059	100	-0.724207	1.55895e-09	9.39147e-09	Yes	No
PSMA3	5.65875	4.93069	5.22132	5.41206	5.37138	5.25209	5.8367	5.42647	4.98167	5.45159	5.09242	4.66137	5.3486	4.18849	4.63133	5.05905	4.64841	4.15457	4.28134	4.39168	100	-0.729517	1.4733e-07	7.08566e-07	Yes	No
ACSM3	4.97875	5.48341	5.23954	5.26401	5.46294	5.08775	5.06913	5.34867	4.81214	5.18025	5.21417	4.82753	4.88049	4.79514	4.66611	4.69982	4.81821	4.62007	4.81938	4.73248	100	-0.733735	1.12411e-08	6.1933e-08	Yes	No
HSP90AA1	5.92302	5.10948	5.32094	5.4416	5.23371	5.30545	5.29379	5.0347	4.83708	5.38463	5.01706	4.83719	4.84601	4.52009	4.73745	4.74921	4.73297	4.47547	4.53509	4.66506	100	-0.734887	5.75654e-15	6.14855e-14	Yes	No
GPD1	4.85811	5.52105	5.98126	5.24179	5.25525	5.77309	6.28052	5.42006	4.69524	5.09696	4.90536	4.71982	5.10036	4.61693	4.4593	4.88988	4.12	4.32382	4.51462	4.22657	100	-0.735988	2.94045e-14	2.84407e-13	Yes	No
CMBL	5.15115	5.28756	5.65522	5.77842	5.19095	5.54198	6.14851	5.46059	4.71794	5.40219	5.08309	4.72226	4.90563	4.57833	4.58596	4.72171	4.3316	4.27457	4.23847	4.22384	100	-0.738312	1.15468e-14	1.18253e-13	Yes	No
CAPN1	5.9397	4.93114	5.30343	5.12538	5.01504	4.73894	5.20792	5.00675	5.68029	4.60276	5.26382	4.75034	5.0114	4.87788	4.85915	4.8234	4.75916	4.70803	5.0152	4.38026	100	-0.739569	2.51794e-06	1.07974e-05	Yes	No
LYPLAL1	5.58007	5.3948	5.65773	5.14855	5.12134	5.3151	5.46343	4.68965	5.01905	5.07123	5.24094	4.56226	5.00968	4.67526	4.70416	4.96459	4.66583	4.91351	4.27085	4.53195	100	-0.742362	4.07927e-06	1.68694e-05	Yes	No
ACSF2	5.92284	5.86802	5.47129	5.04175	5.21641	5.22086	4.32792	5.50815	5.12426	5.20617	4.4144	4.65213	4.44539	4.22484	4.72512	5.03672	5.01184	5.28028	5.07908	4.22254	100	-0.742965	3.47528e-07	1.62647e-06	Yes	No
TTLL12	4.91383	5.3801	5.78135	5.27178	5.48577	5.42658	5.13685	5.26053	5.36632	4.75196	5.12071	4.89081	4.60169	4.42922	4.71095	4.86853	4.37428	4.8653	4.62954	4.73389	100	-0.745331	1.1874e-05	4.66651e-05	Yes	No
IDH1	5.04944	5.53301	5.33841	5.13701	5.06335	5.52556	5.61008	5.34196	4.72444	5.34377	5.50437	4.77013	5.28449	4.43908	4.78477	4.41417	4.66376	4.36183	4.63128	4.47912	100	-0.748114	7.33582e-14	6.88042e-13	Yes	No
PRKCSH	6.08479	5.67215	5.56823	5.34038	4.94999	5.32117	5.64931	4.82018	4.61475	5.01555	5.03716	4.89541	4.96146	4.30996	4.65745	4.62351	4.79877	4.35418	4.54962	4.77595	100	-0.748746	6.87695e-10	4.33796e-09	Yes	No
AKR1C4	5.57097	5.24075	5.47685	5.61852	5.93702	5.38016	6.18097	5.49615	4.28011	5.17537	5.47135	4.72199	5.09092	4.58312	4.65523	4.51967	4.47293	4.09334	3.84393	4.19063	100	-0.748967	9.69508e-15	1.01073e-13	Yes	No
DERL1	5.43151	5.66775	4.98671	5.70696	5.0872	5.20527	4.8991	4.95725	5.57282	5.28125	5.07362	4.52622	5.14481	4.38569	4.48605	5.04678	5.03834	4.49791	4.5496	4.45517	100	-0.751464	1.0724e-07	5.31923e-07	Yes	No
HNMT	5.36631	5.19527	4.99813	5.25343	5.76266	5.13717	5.73412	5.05481	5.06588	5.34235	5.54247	4.90794	5.09828	4.49422	5.01177	4.39639	4.39657	4.39493	4.36669	4.48061	100	-0.752103	7.46286e-10	4.6403e-09	Yes	No
RTN4	5.76924	5.97712	5.12032	5.26107	5.5203	5.29225	5.66822	4.81065	4.9615	5.39342	5.48758	4.22301	4.74426	4.62103	5.05534	4.36105	4.41932	4.67261	4.09713	4.54458	100	-0.755847	7.50505e-06	3.04576e-05	Yes	No
PRDX1	5.26169	5.28059	5.22918	5.16958	5.0066	5.31629	6.09906	4.91422	5.06772	5.15636	5.02382	4.83165	5.21547	4.93294	4.89836	4.33138	5.15947	4.33295	4.29775	4.47492	100	-0.75745	1.91986e-10	1.28557e-09	Yes	No
PIPOX	5.68397	6.03922	5.21282	5.59511	5.71556	4.53408	5.02564	5.36383	4.87169	4.79766	5.15217	4.92455	4.99462	4.55756	4.85856	4.66083	4.30702	4.56125	4.73193	4.41193	100	-0.75856	3.51537e-07	1.63643e-06	Yes	No
NRAS	5.70276	5.65697	4.94173	4.9331	5.74387	4.79638	6.08634	5.2885	5.04254	5.45722	4.8419	4.92963	4.16206	4.87266	4.99233	4.36049	4.55296	4.53449	4.75918	4.34489	100	-0.761367	8.77953e-06	3.52887e-05	Yes	No
PSMA5	5.44838	5.50561	5.14508	5.42648	5.18292	4.91468	6.00542	5.20141	5.24116	4.99233	5.01282	4.68957	4.63419	4.34858	4.92964	4.59595	4.88305	4.7758	4.62446	4.44246	100	-0.762027	2.50392e-08	1.31702e-07	Yes	No
RNH1	5.24227	5.63666	5.30603	5.53741	5.33651	5.29156	5.15596	4.78401	4.90458	4.98314	5.22742	4.94887	4.65278	4.64788	4.73764	4.57609	4.64871	4.8031	4.7129	4.86646	100	-0.76224	4.49238e-08	2.30715e-07	Yes	No
P01876	4.48551	8.6305	5.72564	5.73767	4.73822	6.31821	4.52747	4.99716	5.76884	4.32977	4.93684	4.05788	5.08089	5.2648	4.27176	4.57645	3.31912	4.10286	4.31465	4.81576	100	-0.766198	0.00104418	0.00296078	Yes	No
SFXN1	4.88929	5.3662	5.78722	5.57679	5.3981	4.76023	5.10377	5.63889	5.06841	5.39444	4.50484	5.03712	4.89681	4.80965	4.57669	5.33082	4.63454	4.34369	4.73277	4.14974	100	-0.768051	1.04433e-10	7.27272e-10	Yes	No
NIT2	5.13629	5.6235	5.43207	5.27262	5.23516	4.9829	5.97308	4.90255	4.94606	5.16825	5.54632	4.77988	5.38597	4.53008	4.79132	4.31095	4.32818	4.73467	4.52659	4.39356	100	-0.772065	1.21783e-14	1.23991e-13	Yes	No
ACAD11	5.99872	5.23206	5.89208	5.90968	5.43831	4.6921	5.12626	5.66655	4.39479	5.40305	4.81236	4.78658	4.77845	4.9459	4.10033	5.37371	4.72843	4.1889	4.1185	4.41323	100	-0.775279	2.04485e-08	1.09205e-07	Yes	No
PFKL	5.29661	4.96924	5.85505	5.38811	5.17029	5.39172	5.24125	5.16043	4.97954	5.33419	5.00399	4.70675	5.18657	4.29228	4.47309	4.79245	4.83131	4.25739	4.79367	4.87607	100	-0.779374	2.16482e-07	1.03543e-06	Yes	No
PACSIN3	6.57404	6.31401	6.00116	5.22257	6.13155	4.46298	5.39448	5.31023	4.90624	5.77084	5.06519	4.93707	4.41669	4.28726	3.70399	4.78103	3.94056	4.56323	4.13704	4.07981	100	-0.779502	4.73661e-09	2.7216e-08	Yes	No
SAT2	5.54198	6.27527	4.96721	5.789	5.53261	5.6271	6.02895	4.72101	4.84309	5.49159	5.91246	3.81652	4.78698	4.23676	5.05894	4.51331	4.15912	4.20164	3.65204	4.8444	100	-0.786455	3.60155e-06	1.50728e-05	Yes	No
HTATIP2	5.82391	5.97043	5.23677	5.91728	5.22255	5.52873	5.72777	4.84537	5.06132	5.79478	5.07005	4.42344	4.83453	3.9408	4.99665	4.60863	4.71203	4.01936	3.83695	4.42866	100	-0.787384	2.2286e-08	1.17933e-07	Yes	No
HSD11B1	5.19893	5.43005	6.61315	5.4325	5.02341	5.50787	5.1615	5.38643	4.53275	5.15602	6.0555	4.36172	4.98099	4.55377	4.58168	4.62022	4.69725	4.24682	4.25264	4.20682	100	-0.790784	4.90626e-07	2.25974e-06	Yes	No
CSTB	5.97399	5.8256	5.70695	5.52762	4.62198	5.18653	5.35648	4.87802	5.11352	5.01366	5.16379	4.89908	5.09116	4.38105	4.72979	4.82499	4.47284	4.33303	4.85351	4.0464	100	-0.796318	6.07839e-10	3.84818e-09	Yes	No
LGALS3BP	6.49317	4.54632	4.11649	5.12155	6.29377	4.45723	7.93484	4.55809	6.79354	3.97271	4.3794	5.20373	3.77377	4.56952	5.70368	4.82038	3.8881	5.49948	4.4422	3.43205	100	-0.79992	0.0185565	0.0401826	Yes	No
TTPA	6.04282	6.02516	4.82157	5.85469	5.46361	5.20739	5.45506	5.13414	4.6865	5.17404	5.09194	5.19772	4.8642	3.9903	4.34449	4.50611	5.00897	4.38955	4.48357	4.25819	100	-0.80034	3.79583e-07	1.75759e-06	Yes	No
PSMA4	5.79273	5.4598	5.22482	5.5265	5.21312	5.09702	5.55248	5.13574	5.30249	5.2654	5.34169	4.32737	5.02416	4.44184	4.07276	4.53689	4.46554	4.77665	4.76028	4.6827	100	-0.801129	2.19731e-09	1.2924e-08	Yes	No
ACSM2B	5.18132	5.90918	5.44306	5.48729	4.87294	5.09462	5.37822	5.48572	4.70154	4.70824	5.1664	4.85559	5.25251	4.78903	4.45119	4.61654	4.76305	4.32243	4.89635	4.62479	100	-0.801673	1.08465e-09	6.6259e-09	Yes	No
UGT2B10	6.45025	4.93492	6.06577	5.81618	5.42397	5.51329	6.07876	4.93903	4.22149	5.70329	4.65546	4.17022	5.92074	3.98819	4.97473	4.1235	5.26999	3.89565	3.90094	3.95362	100	-0.806857	1.74545e-14	1.71686e-13	Yes	No
TUBB2A	5.36855	4.79054	5.2799	6.01132	5.13209	5.66327	5.29116	5.2933	5.18167	4.93273	4.29979	4.96237	4.35405	4.80666	4.88916	4.22899	5.68976	4.37797	4.36575	5.08098	100	-0.809548	2.57895e-10	1.70721e-09	Yes	No
ACOX1	5.81666	5.33214	5.54978	5.46367	5.59892	4.92665	5.32556	5.46585	4.92491	4.77791	4.64354	4.8143	4.59954	4.42557	4.81246	5.0524	4.5009	5.04462	4.7944	4.13021	100	-0.814883	2.22819e-08	1.17933e-07	Yes	No
PSMB7	6.26038	5.07468	5.66792	5.4154	5.19241	4.90342	5.59203	6.01889	4.94414	5.40051	4.68287	4.75172	4.75244	4.30246	5.04815	4.47009	4.34348	4.47599	4.34921	4.35381	100	-0.815188	4.93962e-09	2.82891e-08	Yes	No
NASP	6.25487	5.89614	5.06896	6.3753	5.63263	4.50527	5.69546	4.04364	4.868	4.97879	5.29939	4.7864	5.07405	5.18327	4.45528	4.30446	4.38066	4.73347	4.2419	4.22207	100	-0.818574	2.14805e-05	8.07722e-05	Yes	No
SCP2	5.48002	5.07724	5.6828	5.40405	5.79131	4.75355	5.35107	5.80475	4.8567	5.21025	4.67881	5.2892	4.79611	4.4803	4.92123	4.9615	4.69029	4.02004	4.82595	3.92483	100	-0.818731	1.75769e-08	9.50352e-08	Yes	No
CNP	5.98878	5.11332	5.84379	5.4575	5.42106	5.06339	5.49418	4.99552	5.33801	4.71213	5.12252	5.14644	4.34355	4.9964	4.31186	4.76865	4.22465	4.58327	4.63511	4.43988	100	-0.827597	4.264e-12	3.38979e-11	Yes	No
SOD1	5.80942	5.60861	5.27328	5.38239	4.65374	4.98918	6.21555	5.04442	5.13253	4.73763	5.45163	5.35691	4.95775	4.64673	4.84235	4.12094	4.22319	4.39907	4.87105	4.28363	100	-0.828228	1.08211e-18	1.46042e-17	Yes	No
HIBADH	5.50879	5.57775	6.29796	5.38753	4.93198	5.3558	5.08982	5.29447	4.73392	5.00675	4.99798	5.33966	4.77765	4.22421	4.282	4.82163	4.58286	4.33063	5.39695	4.06165	100	-0.832512	2.04536e-12	1.664e-11	Yes	No
ARL6IP5	5.9929	6.51538	4.69837	5.70092	5.14398	5.45549	6.1009	5.33076	4.54457	5.26468	5.37949	4.54484	4.98987	4.16226	4.68733	4.43796	4.14929	4.14016	4.17205	4.5888	100	-0.835868	3.79721e-10	2.43049e-09	Yes	No
UGT1A3	5.89145	6.83096	6.43121	7.44217	4.77879	6.89804	8.41173	5.71527	3.45484	6.49278	4.23869	3.66897	5.57721	1.75208	5.77142	3.70768	4.14212	2.40434	3.14117	3.24906	100	-0.847535	1.72631e-10	1.16042e-09	Yes	No
CCT2	5.46811	5.13204	5.42259	5.30031	4.93137	5.39235	5.43998	5.07764	5.15914	4.98758	4.96931	5.20469	4.56455	5.02841	4.73126	4.84202	4.53446	4.81935	4.64857	4.34626	100	-0.850488	1.29868e-07	6.35114e-07	Yes	No
ABCD3	5.93628	5.25851	5.41653	5.5058	5.76734	4.67111	5.62331	5.4207	4.83928	4.85678	5.05052	4.50195	4.89595	4.92283	4.69921	4.82837	4.88044	4.50898	4.02411	4.39198	100	-0.851674	1.08484e-07	5.36566e-07	Yes	No
AOC3	6.8499	8.68441	5.37879	4.55371	6.29788	5.25881	5.87779	5.47539	5.23606	5.4246	4.10054	3.6457	4.84409	3.94136	3.14525	4.248	3.59538	4.12115	4.74882	4.57237	100	-0.852187	7.18953e-08	3.61762e-07	Yes	No
MGST2	5.90855	6.00376	5.81819	4.98337	5.32212	5.09856	4.96893	4.7247	5.06199	5.09329	4.97284	4.92806	4.73468	4.50886	4.44899	4.67072	4.42574	4.78266	4.7101	4.83387	100	-0.854605	5.49741e-13	4.73811e-12	Yes	No
PRXL2A	5.20149	5.87656	5.28644	5.53955	5.16908	5.63998	4.52825	4.91655	5.13986	5.01927	5.35622	4.96141	4.85278	4.73279	4.40428	4.68147	4.29579	4.66512	4.77668	4.95642	100	-0.859973	2.10607e-14	2.05992e-13	Yes	No
ALDH1L2	5.07893	6.48338	5.67807	6.28882	5.86115	6.01133	8.08324	4.47969	4.32226	5.75047	5.3571	4.14433	5.47538	3.58935	4.18574	4.14488	3.74538	3.46089	4.13526	3.72437	100	-0.866384	1.08665e-08	6.00591e-08	Yes	No
CPOX	5.21401	5.84044	6.12392	5.78875	5.18592	5.07876	4.90939	5.28198	4.91254	5.03819	4.77831	5.09098	4.67393	4.62667	4.35231	4.74624	4.75314	4.46387	4.97736	4.1633	100	-0.87095	2.36166e-08	1.24596e-07	Yes	No
ITPR2	5.63811	5.37754	5.58369	4.93278	5.27909	5.61009	4.94548	4.98297	5.47866	5.36562	5.10518	4.90198	4.40707	4.61015	4.96273	4.698	4.77669	4.3306	4.74534	4.26825	100	-0.876992	1.55377e-06	6.84838e-06	Yes	No
EML4	6.14949	5.53969	5.77852	4.8124	5.62965	5.00865	5.43109	4.83399	5.45882	4.74219	4.75805	5.02009	4.7658	4.72728	4.62512	4.22256	4.69585	4.54787	4.54041	4.71247	100	-0.878999	1.61991e-13	1.45374e-12	Yes	No
PSMA7	5.61639	5.17739	5.68929	5.46383	5.34183	5.39927	5.63671	5.07866	5.28771	4.96044	4.95898	4.65834	5.13875	4.74844	4.55122	4.43525	4.55655	4.13485	4.62148	4.54462	100	-0.88124	1.30782e-12	1.07402e-11	Yes	No
PSMA2	5.46179	5.62672	5.30056	5.42363	5.29205	5.52485	5.59034	5.32037	4.90174	5.09287	4.92	4.24953	5.15748	4.53093	4.58327	4.71731	4.7211	4.53404	4.5828	4.4686	100	-0.881657	5.31079e-11	3.78938e-10	Yes	No
DHCR24	5.67621	5.79551	5.15111	5.85077	5.29706	6.5596	6.05541	5.48519	4.42505	5.52031	5.41753	4.2319	4.76605	3.96024	4.53775	4.49044	4.72414	3.92033	4.27015	3.86524	100	-0.881798	4.5897e-12	3.61569e-11	Yes	No
PGRMC2	5.7173	6.05629	5.32259	5.67178	5.04561	5.29237	5.22989	4.64536	5.15739	5.18205	5.06022	5.142	4.88151	4.3736	4.40967	4.50202	4.6744	4.21338	4.60914	4.81343	100	-0.882147	1.19546e-09	7.25189e-09	Yes	No
PSMA1	5.46018	5.20224	5.46631	5.34458	5.17923	5.37922	5.66506	5.62885	5.17114	5.3584	4.84174	4.59275	5.23561	4.44331	4.53016	4.29271	4.48773	4.57071	4.4383	4.71177	100	-0.882749	1.31449e-10	9.00996e-10	Yes	No
ATL3	6.11895	5.3234	5.92654	5.42758	4.69941	5.47562	5.34114	4.75457	4.89166	5.08815	5.29796	4.87385	4.46098	4.67497	4.45143	4.50174	4.74956	4.42274	4.37056	5.14918	100	-0.886359	6.16974e-08	3.13164e-07	Yes	No
DNPEP	5.5732	5.53426	5.45522	5.88695	5.27617	5.24128	5.43275	4.87305	5.05335	4.74276	5.35242	4.68395	5.04167	4.51454	4.74358	4.43012	4.51616	4.51564	4.33188	4.80108	100	-0.89011	5.21989e-08	2.66505e-07	Yes	No
GDI2	5.26107	5.1497	5.23041	5.32559	5.00319	5.0399	5.34989	5.33284	5.03084	5.21152	4.89051	4.95279	5.01783	4.86219	4.76	4.75425	4.89004	4.60483	4.54707	4.78555	100	-0.895687	5.54106e-09	3.15261e-08	Yes	No
PGRMC1	6.19778	5.66633	5.60333	5.29276	4.77329	5.3723	5.71362	5.14117	4.77959	5.39384	5.04236	4.99421	4.94903	4.09509	4.58411	4.67587	4.40418	4.24771	4.47985	4.59356	100	-0.908881	4.13797e-14	3.95835e-13	Yes	No
RCC1	5.63467	6.49413	5.3683	6.06166	4.82038	6.17461	5.45607	4.69291	4.58835	4.81796	4.91472	5.44005	4.94352	4.1126	5.23675	4.68845	4.41608	4.54976	4.10389	3.48516	100	-0.912114	8.25401e-06	3.33416e-05	Yes	No
GANAB	5.92232	5.66766	5.53604	5.45417	4.64546	5.19357	5.25826	4.66679	4.87618	4.81045	5.20342	4.97675	4.92298	4.62425	4.78379	4.63747	4.83411	4.5854	4.51033	4.89059	100	-0.913546	5.94945e-13	5.10246e-12	Yes	No
SGPL1	5.69689	5.58992	6.04389	4.63594	5.43341	5.73291	4.82838	5.41917	5.20426	4.58156	5.3318	5.48632	4.66616	4.55338	4.8817	4.55933	4.45599	4.22021	4.07512	4.60365	100	-0.915049	6.47663e-08	3.26835e-07	Yes	No
QPRT	5.25813	5.82137	6.36555	5.8378	5.4084	5.91216	5.5932	5.15826	4.12599	5.54237	5.39616	4.89506	5.49477	4.12831	4.27801	3.93556	3.72478	4.15578	4.33316	4.63519	100	-0.933717	4.42615e-12	3.50269e-11	Yes	No
ORMDL2	6.23462	5.52701	6.112	5.64555	5.24783	5.78853	6.47215	5.21156	4.23786	5.29967	5.32558	4.58986	5.15145	4.17245	4.32843	3.92854	4.50741	3.96916	4.12249	4.12785	100	-0.937815	5.4732e-10	3.47768e-09	Yes	No
DHRS7	5.48231	5.56424	5.72693	5.68724	5.22701	6.08848	5.22465	4.94033	5.10682	5.11239	5.18465	4.8227	4.67582	4.57643	4.61576	4.22013	4.95833	4.46172	4.04561	4.27846	100	-0.938601	2.56712e-17	3.31063e-16	Yes	No
ACAA1	5.55266	5.49499	5.40985	5.95366	5.69045	5.02687	5.15487	5.70265	5.01469	5.05489	4.74637	4.89971	4.67349	4.62302	4.46499	4.9258	4.82783	4.58085	4.1448	4.05758	100	-0.938791	3.78619e-10	2.43049e-09	Yes	No
CCT5	5.64758	5.3052	4.96944	5.40262	4.88628	5.25565	5.42522	5.12805	4.76891	5.2058	5.22779	5.04523	4.65603	4.92452	4.70554	5.0885	4.6532	4.4868	4.47677	4.74087	100	-0.940396	2.05333e-09	1.21593e-08	Yes	No
CTSZ	6.29953	5.59177	6.29815	5.9139	4.48948	5.1329	5.88671	5.05022	5.9312	5.91038	4.49111	5.52556	5.07276	4.26841	4.81332	4.13671	4.24374	3.5529	3.4266	3.96465	100	-0.943916	1.66119e-06	7.26666e-06	Yes	No
SULT1E1	6.20586	6.56428	6.0614	5.48907	5.91242	4.64669	5.94595	5.39897	4.80294	4.79585	6.06573	5.25415	4.79562	3.39479	4.34169	4.47475	4.27712	4.17662	4.23742	3.15868	100	-0.945007	4.29055e-13	3.77265e-12	Yes	No
SLC22A18	6.74627	5.18212	5.57125	5.42417	5.69791	5.30512	6.75656	4.22348	5.08056	4.45067	5.4691	4.22508	5.19658	4.65774	4.72328	4.22177	4.54915	4.66125	4.37231	3.48563	100	-0.947683	3.8453e-07	1.77577e-06	Yes	No
NAGS	5.08925	5.50751	6.31307	5.00525	6.32771	5.82382	5.1894	5.16082	6.09594	5.44044	5.51597	4.57936	5.02759	4.2475	3.73663	4.57095	4.11795	4.4986	3.41503	4.3372	100	-0.948015	8.18628e-13	6.85207e-12	Yes	No
ALDH1A1	6.1504	5.47891	5.71417	5.95636	5.67097	5.42342	6.1768	5.17582	4.36965	5.90788	5.41443	4.4423	5.08156	3.88625	4.55243	4.46536	4.65441	3.67133	4.11122	3.69633	100	-0.951095	2.41551e-21	3.82309e-20	Yes	No
UGT1A4	6.63831	6.22609	6.27362	6.62836	4.95622	6.29982	6.48259	5.36834	3.95175	5.51558	5.4125	4.09101	5.35768	3.26868	4.94791	3.90835	4.9304	2.69399	3.32507	3.72372	100	-0.951702	3.84305e-15	4.20802e-14	Yes	No
GLOD4	5.1131	6.00743	5.54632	5.28335	4.91714	5.48137	5.18602	5.48185	5.65201	4.95663	5.21535	4.99132	5.04045	4.67306	4.85738	4.19704	4.0285	3.82282	5.14777	4.40107	100	-0.963595	1.82222e-09	1.0902e-08	Yes	No
RAB7A	5.48292	5.62324	5.32735	5.11802	5.51829	5.2627	5.24499	5.08181	5.186	5.43279	5.12005	5.0536	4.80773	4.70553	4.30659	4.70267	4.62858	4.43029	4.56683	4.40002	100	-0.965062	6.06906e-14	5.74252e-13	Yes	No
CNPY2	6.82446	6.0357	5.42544	5.11329	5.52941	5.48565	5.2779	3.95981	4.86539	4.40437	5.79033	4.60938	4.24919	5.27312	4.80604	4.55773	4.54677	4.30184	4.29284	4.65134	100	-0.969837	2.35055e-10	1.56794e-09	Yes	No
THEM6	5.8535	6.2876	6.22743	5.40621	4.92492	5.31825	5.34719	4.5668	5.14023	4.96562	5.62585	4.63626	5.03307	4.29395	4.58875	4.42833	4.42667	4.06512	4.46407	4.40018	100	-0.977809	1.62937e-15	1.80684e-14	Yes	No
TCP1	5.41412	5.29299	5.45064	5.22535	5.30741	5.32621	5.25954	4.97527	5.07981	5.04016	5.13728	4.62889	4.88416	4.84184	4.57709	4.96909	4.85381	4.37211	4.82248	4.54173	100	-0.988832	1.72291e-11	1.29852e-10	Yes	No
PDZK1	6.38135	6.36628	5.4027	5.23257	5.79372	4.6031	5.65008	5.47238	5.52496	4.91463	4.24032	4.22567	4.88296	4.00537	5.1115	4.90495	4.4422	4.51495	4.78815	3.54216	100	-0.990992	2.46927e-11	1.82161e-10	Yes	No
SELENBP1	5.60497	5.64233	5.49155	5.2484	5.17497	4.96536	5.90692	5.00163	5.19605	5.46658	5.14038	5.38166	4.78847	4.79209	4.67878	4.33726	4.40263	4.18885	4.50203	4.08909	100	-0.991836	3.56618e-20	5.39889e-19	Yes	No
MTTP	5.42949	5.58059	5.32551	5.42209	4.80361	5.49573	5.25017	5.02177	4.7619	5.01318	5.3474	4.94816	4.70952	4.69445	4.72387	4.96303	4.83199	4.55788	4.62255	4.4971	100	-0.994369	2.7601e-10	1.8202e-09	Yes	No
ARF6	6.39365	6.34654	5.73076	5.50448	5.73225	4.45849	5.78794	5.05836	5.29954	5.10786	5.28413	4.77642	4.3198	4.46615	4.3195	4.52693	4.28157	3.90483	4.5215	4.1793	100	-1.00918	1.28744e-14	1.30316e-13	Yes	Yes
PDHA1	5.42904	5.98897	6.72779	5.38722	5.0828	5.19905	5.43733	5.47563	4.64022	5.14722	4.27463	5.03978	4.3065	5.04581	4.11595	5.12192	4.24446	4.42528	4.64784	4.26258	100	-1.0093	6.30034e-13	5.37691e-12	Yes	Yes
ACAT1	5.17909	5.42437	5.85436	5.20467	5.5196	5.03508	5.44049	5.44473	5.11782	5.22753	4.77722	5.29125	4.80388	5.00227	4.42085	4.64718	4.79494	4.43611	4.53378	3.84476	100	-1.01007	6.21377e-20	9.2463e-19	Yes	Yes
BCAP31	6.59053	5.90388	6.00331	5.30429	5.36511	5.41319	5.61721	4.49725	4.26235	5.3223	5.08968	4.40084	4.5838	4.41628	4.4129	4.26934	4.90126	4.26963	4.71259	4.66427	100	-1.01203	1.9007e-11	1.42635e-10	Yes	Yes
EHHADH	5.92471	5.79405	5.63656	5.33652	6.10124	4.78166	5.09579	5.19976	5.01441	4.95241	4.94604	4.52929	5.00871	4.9602	4.42994	4.8948	4.45298	4.23852	4.5778	4.12462	100	-1.0128	2.74224e-09	1.6021e-08	Yes	Yes
CYB5A	6.01213	5.70001	5.14044	5.89783	5.43221	5.12159	6.87525	4.94922	4.18602	5.51876	5.24366	4.76694	5.29313	4.26776	4.77745	4.04366	4.9555	3.74982	3.86298	4.20566	100	-1.01351	4.65158e-13	4.06955e-12	Yes	Yes
MYO1B	6.23517	6.00248	5.87235	5.46884	5.64617	4.72409	5.73863	5.11028	5.08317	5.15721	4.78609	4.9661	4.3859	4.89296	4.31833	4.2761	4.31743	4.38986	4.29942	4.32939	100	-1.01759	2.75475e-16	3.3076e-15	Yes	Yes
REEP6	5.28414	5.903	5.80146	5.35162	5.24904	5.42342	5.40979	5.22973	4.78099	4.8006	5.04051	4.78519	4.96391	4.22565	4.97927	5.0049	4.43452	4.55782	4.47128	4.30318	100	-1.0293	7.47186e-17	9.22589e-16	Yes	Yes
SLC2A2	6.18039	6.63175	5.93068	5.16693	6.58995	5.33832	5.93732	5.09059	5.64729	5.44497	5.26941	4.66456	4.89592	4.45054	3.67839	3.98394	3.62257	3.97221	4.02559	3.47868	100	-1.03212	1.03991e-17	1.36126e-16	Yes	Yes
UGT1A9	6.55853	5.67241	6.20208	6.29909	5.40076	5.47799	4.99124	4.37848	4.55393	4.7885	4.45441	4.64508	5.24686	4.63414	4.48972	4.55045	3.99927	3.89013	5.02701	4.73994	100	-1.05585	3.37011e-16	4.01874e-15	Yes	Yes
EVA1A	6.44818	6.37529	5.40443	5.93075	6.8022	5.08942	5.79832	5.53314	5.7748	5.17011	5.14719	4.38326	4.75327	4.08958	4.20105	3.94611	3.09699	4.44617	3.54721	4.06251	100	-1.05633	6.6142e-15	6.97898e-14	Yes	Yes
CCT8	5.44535	5.18799	5.23498	5.37232	5.2761	5.46598	5.64378	5.06902	5.10154	5.06747	5.27164	4.92528	4.76686	4.69797	4.74014	4.59077	4.87964	4.39266	4.50071	4.36979	100	-1.06214	8.11333e-11	5.74199e-10	Yes	Yes
EPHX1	6.69763	5.47472	5.37522	5.99894	5.09172	5.91689	6.4191	4.7564	3.73746	5.5058	5.14648	4.31691	5.48868	3.5591	4.8265	4.15834	5.28845	3.41386	4.36777	4.46003	100	-1.06926	9.87286e-15	1.02313e-13	Yes	Yes
CNOT3	7.76962	5.10756	5.99981	6.68118	4.22848	4.53575	6.42369	4.77322	3.49905	4.61695	5.38224	4.25275	5.65159	3.70515	5.58433	4.11353	5.87282	3.19797	4.35451	4.2498	100	-1.08347	9.21799e-15	9.66779e-14	Yes	Yes
HSPB1	6.5867	6.1479	5.2239	5.7595	5.71296	4.97646	5.57032	4.89907	5.61778	5.13126	5.52096	4.73473	4.30519	4.68846	4.32567	4.13222	3.80112	4.53697	3.84726	4.48156	100	-1.08696	5.85485e-23	1.01933e-21	Yes	Yes
GPHN	6.19468	5.45103	5.79423	5.04078	5.28216	5.34659	5.65368	5.4689	4.9989	5.2658	5.31929	4.8836	4.63744	4.46892	4.05743	4.68029	4.22253	4.40116	4.2683	4.56425	100	-1.0876	6.62432e-17	8.29708e-16	Yes	Yes
UGT2B7	6.08389	5.33712	5.72699	6.42676	5.25924	5.55628	6.03811	4.74813	4.86342	5.7933	5.20371	4.62263	5.08753	4.5	4.78648	3.90027	4.55867	3.77111	4.10148	3.63487	100	-1.08968	7.61257e-21	1.19401e-19	Yes	Yes
CCT6A	5.53998	5.32462	5.28585	5.31787	5.22033	5.32095	5.56716	4.95011	5.10975	5.08305	5.12752	4.86143	4.70554	4.60735	4.79163	4.93046	4.76132	4.73217	4.15793	4.60499	100	-1.09989	4.13642e-12	3.30344e-11	Yes	Yes
PSME2	5.79639	5.42248	5.75236	5.57522	5.2606	5.71507	5.78071	5.55256	5.12003	5.27228	4.65999	4.80537	4.79393	4.29821	4.4472	4.5444	4.68536	3.96463	4.24868	4.30452	100	-1.10035	1.60801e-20	2.45575e-19	Yes	Yes
PHYH	5.40518	6.11241	6.6933	5.046	5.62023	5.32715	5.15947	5.94994	4.31575	6.05363	4.61295	4.88272	4.84613	3.86595	4.26484	5.29959	4.46236	3.97668	4.67455	3.43116	100	-1.10649	1.55046e-15	1.73035e-14	Yes	Yes
AKR1D1	6.25472	5.82066	5.27811	4.9638	6.66419	4.92558	5.9355	5.1372	5.13322	5.63026	5.40971	4.4228	5.23016	4.03314	4.57238	4.39557	4.28094	4.08216	3.88073	3.94917	100	-1.11117	7.19884e-28	1.6491e-26	Yes	Yes
GPAM	5.42087	5.82526	6.17096	5.90504	6.36222	5.97286	5.07996	5.66109	4.80724	4.82188	4.88968	3.90029	4.69562	5.26761	4.12212	4.4017	3.56387	4.51368	4.18373	4.43432	100	-1.12495	2.12037e-18	2.81798e-17	Yes	Yes
APOL2	5.33766	5.33958	5.6034	5.58927	5.46775	5.34498	5.71507	5.52186	5.03602	5.3761	4.84656	5.00159	5.04811	5.0177	4.69685	4.69025	4.74532	4.11634	4.02184	3.48372	100	-1.13897	4.09364e-15	4.45439e-14	Yes	Yes
ECI1	6.10447	6.09998	5.80248	5.54742	5.85609	5.21415	5.13082	5.65791	4.71709	4.81228	4.49544	5.16313	4.64549	4.37821	4.44393	4.54874	4.6859	4.19599	4.47565	4.02485	100	-1.15642	3.46452e-26	7.63509e-25	Yes	Yes
ADH6	6.3576	5.68666	5.3656	5.713	6.14571	5.29725	5.77825	5.19337	4.97096	4.98524	5.55652	5.07952	4.8222	4.50746	4.48328	4.17742	4.24739	4.05608	3.86646	3.71004	100	-1.17267	1.53032e-31	4.36768e-30	Yes	Yes
SLC27A2	6.07817	5.40689	5.51803	6.09821	5.36552	5.27382	6.02776	4.65306	4.61075	5.49715	5.12441	4.89886	4.86785	4.36251	4.76906	4.39848	4.94402	3.86126	4.3663	3.87789	100	-1.19363	2.00246e-22	3.41793e-21	Yes	Yes
SULT2A1	5.85504	6.57132	5.67821	6.4517	5.69074	5.68504	6.76621	5.38713	4.69913	5.49709	6.00696	4.85897	5.14103	4.0188	4.86835	3.97134	4.32468	2.75391	3.26613	2.50822	100	-1.19843	8.61762e-35	2.94182e-33	Yes	Yes
PHGDH	5.46465	5.31111	5.6413	5.08658	5.3416	5.3942	6.01746	5.3678	5.24274	5.15159	5.61628	4.65921	5.17271	4.73431	4.26269	4.73935	3.96812	4.20296	4.26914	4.3562	100	-1.22341	5.66709e-25	1.14726e-23	Yes	Yes
AMPD2	6.10235	5.9865	5.44646	5.13866	5.63035	5.30359	5.67422	5.8828	4.94048	5.64158	4.82153	4.85544	4.73555	4.45297	4.60153	5.01579	3.93469	3.78727	3.92354	4.1247	100	-1.22832	1.46508e-13	1.3216e-12	Yes	Yes
CPPED1	6.15231	6.22225	6.18582	6.57952	4.64712	5.53783	6.31915	4.80961	4.68552	4.65	4.76159	4.77264	4.91621	4.5971	4.27105	4.33872	4.77012	4.07913	3.86196	3.84235	100	-1.22947	5.67075e-22	9.22689e-21	Yes	Yes
IQGAP2	7.13874	6.31713	6.56367	5.66124	5.68463	4.94478	5.75253	5.16035	4.74956	5.36714	4.67951	4.59105	4.60746	4.39839	3.89289	4.36897	3.87315	3.94477	4.24714	4.0569	100	-1.23541	2.70638e-30	7.3622e-29	Yes	Yes
UGT1A1	7.87775	5.85082	6.95874	7.50714	6.08871	5.45729	6.38654	4.47406	5.32165	5.39677	4.85919	4.47399	5.09913	3.39041	4.7264	2.99418	4.82367	1.84277	3.38186	3.08891	100	-1.23851	1.85086e-38	7.16078e-37	Yes	Yes
ACOX2	6.1611	6.09262	5.34853	5.66746	6.25115	4.83987	5.4926	5.81484	4.87918	5.0751	4.90361	4.72523	4.56597	4.47075	4.355	4.9301	4.63191	4.13301	3.90512	3.75683	100	-1.23894	1.64522e-14	1.64617e-13	Yes	Yes
CAT	5.72878	5.59347	5.70147	5.4405	5.88946	5.07215	5.73109	5.69302	5.16834	5.10843	4.66523	4.8409	4.7097	4.54578	4.47693	4.62484	4.36753	4.2101	4.41508	4.01721	100	-1.27411	9.64953e-21	1.49998e-19	Yes	Yes
AKR1C3	6.31872	6.1165	5.82396	5.1541	5.96795	5.44173	5.0586	4.85923	4.66035	5.37592	5.3055	4.42959	4.97147	4.16548	4.33441	4.8427	4.41533	4.12319	4.44347	4.19179	100	-1.27539	1.43759e-30	3.97276e-29	Yes	Yes
ADH1A	5.72465	6.07631	5.82421	5.81486	5.88813	5.28248	6.35538	5.74932	4.73376	5.01546	5.59207	4.77874	4.92989	4.72393	4.77419	4.41615	4.03895	3.91118	3.2793	3.09103	100	-1.27695	9.03903e-29	2.18569e-27	Yes	Yes
AKR1C2	7.18234	6.16511	7.31602	5.67025	6.02616	5.32734	5.6936	4.76571	4.30871	6.20026	4.96813	3.93262	5.24248	3.7762	4.09439	4.16404	3.97517	3.13547	4.1131	3.9429	100	-1.31907	4.04272e-22	6.63998e-21	Yes	Yes
POR	6.32353	5.9398	5.58849	5.84014	5.36611	5.38969	5.79358	4.98001	4.41374	5.19156	5.33485	4.69575	5.08036	4.19011	4.82024	4.47359	5.03145	3.75782	3.96948	3.81969	100	-1.33228	1.00695e-29	2.61658e-28	Yes	Yes
PDXK	5.94202	6.02059	6.29803	5.55628	5.09436	5.24682	5.73148	4.47496	4.95453	5.07931	5.41537	4.62186	4.55748	4.41892	4.79997	4.66612	3.94397	4.20749	4.51549	4.45496	100	-1.34022	1.69571e-19	2.43986e-18	Yes	Yes
UGT2B4	6.60683	5.87391	5.81438	5.94404	5.9391	5.54588	6.24469	4.41798	4.27021	5.60314	5.18208	4.29329	5.35092	3.84801	4.69573	4.38947	4.86585	3.21613	4.09854	3.79983	100	-1.38199	4.19878e-29	1.02959e-27	Yes	Yes
HSD17B4	6.36216	5.82369	5.5437	5.88619	5.95742	4.88998	5.08002	5.42051	4.80439	4.76907	4.70724	4.72865	4.83492	4.40246	4.3939	4.7784	4.68626	4.34004	4.41384	4.17715	100	-1.39449	8.52352e-16	9.76279e-15	Yes	Yes
NADK2	5.96667	6.22229	6.5753	5.38773	6.14706	5.08665	5.42093	5.32924	5.07363	4.94157	5.145	4.87108	4.81547	4.61288	4.03284	4.53855	4.25693	3.45053	4.44874	3.6769	100	-1.42243	1.53886e-48	9.56842e-47	Yes	Yes
ALDH1L1	6.93526	6.5387	6.22204	6.40927	5.75913	5.99746	7.70014	5.31735	4.07128	5.92712	5.38994	4.22967	4.83178	3.32493	4.00778	3.8577	3.72595	2.98155	3.66076	3.11221	100	-1.42339	2.08039e-40	8.42315e-39	Yes	Yes
DLAT	6.2729	6.3412	6.98144	6.14687	6.27256	5.18461	5.41152	5.61583	4.70394	4.60902	5.04166	4.75709	3.83413	4.25651	3.82419	4.74151	4.19464	3.76367	4.31105	3.73565	100	-1.43033	3.48161e-34	1.14368e-32	Yes	Yes
HSDL2	6.40387	5.93119	6.24542	5.54951	5.80713	5.06563	5.2165	5.5832	4.98918	5.26743	4.81892	4.76326	4.70654	4.54084	4.22019	4.86794	4.3928	3.91972	4.23807	3.47266	100	-1.45941	7.36733e-43	3.46663e-41	Yes	Yes
DCXR	5.78824	6.08744	6.61316	5.43954	5.44319	5.47513	5.60532	4.96549	5.14882	5.04489	5.29955	4.82015	4.82334	4.43394	4.38166	4.37791	4.20451	3.74286	4.32518	3.97968	100	-1.46071	6.62873e-48	3.84687e-46	Yes	Yes
FMO3	6.88861	7.19407	5.64231	6.22864	5.86447	5.35287	6.32	4.90851	4.74335	4.98789	5.74735	4.86605	4.72294	4.1526	4.29286	4.09838	3.8858	3.26283	3.47517	3.36531	100	-1.48255	6.63846e-51	5.25344e-49	Yes	Yes
MTHFD1	5.71735	5.5813	5.6228	5.42085	5.56881	5.31635	5.67912	5.44858	4.96612	5.41493	5.23897	5.02828	4.49974	4.68055	4.45448	4.66621	4.32323	4.22757	4.09036	4.05439	100	-1.49265	3.55144e-32	1.06604e-30	Yes	Yes
ADH1C	5.69239	6.28183	5.62902	6.13824	5.98959	5.71002	6.41982	5.74228	4.74649	5.15615	5.8131	4.64961	4.78869	4.04002	4.55514	4.23969	4.29239	3.42738	3.69484	2.99333	100	-1.49535	2.01092e-43	9.72501e-42	Yes	Yes
ALAD	6.21866	6.21263	6.10177	5.58898	5.56751	5.31049	6.74276	5.46679	5.19714	5.17428	5.50069	4.36594	4.59636	4.31615	4.19552	3.72172	3.75048	4.12478	4.04186	3.80552	100	-1.49707	9.06248e-52	7.88888e-50	Yes	Yes
ADH4	6.53728	5.99548	5.83249	6.0484	5.93828	5.72833	6.33267	6.05575	4.84235	6.00243	5.54993	4.60638	4.5467	4.40488	4.0816	3.97789	3.77535	3.59096	3.14536	3.00749	100	-1.508	1.68945e-47	9.48815e-46	Yes	Yes
HSPA1A	6.61217	6.40889	5.91451	6.16867	5.65632	5.53258	5.66837	4.93877	5.12822	5.21488	5.0307	4.35443	5.06422	3.97193	4.09194	4.03404	4.09786	4.00998	3.96057	4.14094	100	-1.56362	5.77602e-42	2.64633e-40	Yes	Yes
CYP3A4	8.85928	7.82605	7.1192	8.10279	7.05713	6.55882	9.01903	5.04557	3.21109	7.0743	5.51134	3.36967	4.83091	1.96866	3.38268	2.73234	4.16164	0.875046	1.43421	1.86022	100	-1.60488	2.092e-50	1.51757e-48	Yes	Yes
PSME1	5.81483	5.95704	5.4119	5.9181	5.59487	5.70889	5.49895	5.55595	5.02625	5.32124	5.17744	4.61609	4.79118	4.21349	4.53121	4.56613	4.24905	4.31907	3.90003	3.8283	100	-1.66225	1.08488e-36	3.93494e-35	Yes	Yes
UGT1A6	7.52378	7.27708	7.53177	6.18877	5.93186	6.39302	5.46198	4.52536	4.65631	4.65294	4.61234	4.16406	4.60761	3.78923	3.77809	3.97569	4.092	2.79282	4.06621	3.97908	100	-1.68289	5.33328e-52	4.88697e-50	Yes	Yes
CES1	6.55934	6.72787	6.28171	6.31861	4.81812	6.0363	5.09114	5.23459	4.59748	4.73492	4.57925	4.53784	4.3553	4.30672	4.39521	4.32268	4.4616	3.89977	4.42244	4.31912	100	-1.69378	4.45916e-31	1.25216e-29	Yes	Yes
PON1	6.70787	6.30303	6.28561	5.87942	5.69147	5.73871	6.09583	4.79484	5.01228	5.24904	5.16154	4.43516	4.77166	4.04373	4.27532	3.75445	4.65539	3.48036	4.07361	3.5907	100	-1.70865	6.94148e-42	3.09875e-40	Yes	Yes
ALDH3A2	7.15175	7.13146	6.66877	5.87545	5.78795	5.29049	5.83649	5.01489	4.50158	4.98773	5.23771	4.51274	4.40074	4.1813	3.94334	4.06961	4.00854	3.57683	3.78149	4.04113	100	-1.71272	5.20171e-60	6.03745e-58	Yes	Yes
ADH1B	6.19282	6.52067	6.069	5.98633	6.03018	5.75533	6.43232	5.33075	4.87971	5.17356	5.75578	4.69063	4.74675	4.10404	4.12177	4.06349	3.94192	3.46559	3.56007	3.17929	100	-1.7421	6.64232e-69	1.65204e-66	Yes	Yes
SORD	6.81582	6.46495	6.21858	5.77037	6.39889	5.69119	6.28126	5.20572	4.88915	5.36378	5.15057	4.35286	4.20643	4.21346	3.80542	4.53737	3.55481	3.76083	3.56061	3.75791	100	-1.76797	2.88086e-62	4.55961e-60	Yes	Yes
AOX1	7.22712	6.21314	6.12017	6.26645	6.29377	5.77143	7.01922	5.42409	4.76701	5.87563	5.21118	4.70497	4.87852	4.01494	4.06543	3.69702	3.91193	2.6777	3.16582	2.69446	100	-1.80889	1.39925e-68	3.04512e-66	Yes	Yes
CYP2E1	6.07102	5.77898	6.47861	6.7438	5.94727	5.83265	6.17742	5.97622	5.52509	5.68093	4.92389	5.03295	4.99395	4.51633	4.04782	3.79949	4.16958	2.68786	3.06551	2.55064	100	-1.8238	1.73151e-35	6.02913e-34	Yes	Yes
OAT	6.66853	7.37198	8.02198	7.00485	6.31036	6.11954	5.02544	6.58528	4.95025	5.56283	3.84575	4.79945	3.73228	4.25975	3.84061	4.39137	3.148	3.16396	2.69562	2.50214	100	-1.82891	1.3993e-37	5.18336e-36	Yes	Yes
GLUD1	5.97068	6.48172	6.76027	5.66056	6.05862	5.34954	5.58464	5.57919	5.17343	5.08982	4.95925	4.62382	4.52469	4.30547	3.90023	4.41572	3.94733	3.81752	4.01177	3.78571	100	-1.83351	1.43755e-69	4.17128e-67	Yes	Yes
CS	6.15982	6.64162	6.75069	6.11312	5.48519	5.43333	5.37392	5.40661	4.80036	5.11558	4.71388	4.6883	4.54339	4.30197	3.8631	4.22768	4.39203	4.0647	4.11624	3.80846	100	-1.8401	5.14248e-51	4.26336e-49	Yes	Yes
AMACR	7.2506	6.98445	6.59275	6.69305	6.63392	4.51289	6.20401	5.47151	4.98835	4.73669	4.12845	4.42289	4.20698	4.90775	3.85227	4.07187	4.44856	3.51862	3.14697	3.22742	100	-2.0192	1.26712e-45	6.68499e-44	Yes	Yes
ACSS3	7.42124	7.55859	7.23983	5.74572	6.1088	5.61215	4.85562	5.44463	4.51104	4.63325	4.68464	3.91544	4.15832	4.2522	3.69446	4.16492	3.97373	3.72275	4.31249	3.99018	100	-2.08137	2.27521e-47	1.23786e-45	Yes	Yes
CYP1A2	12.8006	11.9047	8.6938	9.59785	7.53693	5.22176	8.645	4.58957	3.91254	5.35538	4.92557	2.59644	3.23957	1.59042	2.02975	1.46137	1.66995	1.02256	1.54356	1.6626	100	-2.20325	2.99016e-93	2.60293e-90	Yes	Yes
ACSL5	8.36162	8.36702	7.73424	7.09414	6.34735	6.07978	5.91025	4.98408	4.71941	4.98039	4.78202	4.42642	4.07913	3.43709	3.50892	3.97988	3.51416	2.39478	2.87106	2.42829	100	-2.20947	2.17617e-95	3.7887e-92	Yes	Yes

## Sheet: Table 4
Supplementary Table 4, Histopathological assessment of surgical liver samples. Samples from 18 patients undergoing preventative (healthy cohort, grey background) or curative (desmoplasia, blue background) surgical resection were evaluated by a single pathologist. Samples from individuals undergoing curative resection due to metastatic liver disease displayed desmoplasia, tumor-induced dense fibro…
Cohort	Metastatic liver disease	Desmoplasia	Histopathological assessment			Chronic liver disease
			Steatosis	Inflammation	Fibrosis in hepatic parenchyma
1	No	No	Minimal	None	None	No
2	No	No	None	None	None	No
3	No	No	None	None	None	No
4	No	No	Mild	Minimal	None	No
5	No	No	None	Mild	None	No
6	No	No	None	None	None	No
7	No	No	None	Minimal	None	No
8	No	No	Mild	Minimal	None	No
9	No	No	Minimal	Minimal	None	No
10	No	No	Mild	Mild	None	No
11	No	No	None	Mild	None	No
12	No	No	None	None	None	No
13	No	No	None	None	None	No
14	Yes	Yes	Mild	Mild	Bridging fibrosis	No
15	Yes	Yes	Minimal	Mild	None	No
16	Yes	Yes	Minimal	Minimal	None	No
17	Yes	Yes	Minimal	Mild to moderate	Periportal fibrosis	No
18	No	No	Minimal	Minimal	None	No
