# Supplementary material for: Single-cell spatial proteomics maps human liver zonation patterns and their vulnerability to disruption in tissue architecture
Source: Nat Metab. 2026 Feb 20;8(3):741–56. doi: 10.1038/s42255-026-01459-2 (PMC13031132; doi:10.1038/s42255-026-01459-2)
Supplement: Supplementary file 4 — Immunofluorescence image quantification values (Extended Data Fig. 8d). [file 42255_2026_1459_MOESM4_ESM.xlsx]

## Sheet: Raw data
Patient		NML15			NML16			NML31
Target		UGT2B7			UGT2B7			UGT2B7
Tile scan		Tile scan 1	Tile scan 2	Tile scan 3	Tile scan 1	Tile scan 2	Tile scan 3	Tile scan 1	Tile scan 2	Tile scan 4			Tile scan 1	Tile scan 2	Tile scan 3	Average	Tile scan 1	Tile scan 2	Tile scan 3	Average	Tile scan 1	Tile scan 2	Tile scan 4	Average
PC	threshold adjusted to low	75.473	63.647	75.575	98.263	67.974	91.987	132.238	107.042	122.925			75.473	63.647	75.575	71.565	98.263	67.974	91.987	86.0747	132.238	107.042	122.925	120.735
PP	threshold adjusted to low	55.369	45.948	61.355	65.869	62.03	56.437	90.231	74.338	90.213			55.369	45.948	61.355	54.224	65.869	62.03	56.437	61.4453	90.231	74.338	90.213	84.9273
PC	auto threshold	84.458	78.808	82.317	87.12	76.04	109.638	150.88	130.924	134.764						A					A				A
PP	auto threshold	55.369	45.948	61.355	65.869	62.03	56.437	90.231	74.338	90.213			42.416	34.003	37.443	37.954	41.901	72.036	52.969	40.553	51.8648	33.329	37.908	41.59	37.609
													45.407	42.755	34.726	40.9627	45.863	77.809	45.724	49.415	54.7027	30.87	26.141	39.395	32.1353
		CHTL34			CHTL38				CHTL59
		UGT2B7			UGT2B7				UGT2B7
		Tile scan 2	Tile scan 4	Tile scan5	Tile scan 1	Tile scan 2	Tile scan 3	Tile scan 4	Tile scan 1	Tile scan 2	Tile scan 3
PC	threshold adjusted to low	39.639	threshold the same	threshold the same	threshold the same	threshold the same	threshold same	threshold same	threshold same	33.15	threshold same
PP	threshold adjusted to low	39.639	threshold the same	threshold the same	threshold the same	threshold the same	threshold same	threshold same	threshold same	26.141	threshold same
PC	auto threshold	42.416	34.003	37.443	41.901	72.036	52.969	40.553	33.329	37.908	41.59
PP	auto threshold	45.407	42.755	34.726	45.863	77.809	45.724	49.415	30.87	26.141	39.395
	AMDHD1 is a difficult stain; there are bright specs in both areas (PC and PP); but since the overall signal outside the specs is lower in PC the mean grey values are skewed towards higher values
	tried to work around that by adjusting the upper threshold to exclude the very bright specs (low + high adjusted; see line scan 5), but difference is still marginal although it is obvious to the eye
		NML15			NML16			NML31
		AMDHD1			AMDHD1			AMDHD1
		Tile scan 1	Tile scan 2	Tile scan 3	Tile scan 1	Tile scan 2	Tile scan 3	Tile scan 6	Tile scan 5	Tile scan 4
PC	threshold adjusted to low	89.234	68.164	64.578	threshold same	threshold same	58.75	threshold same	96.087	73.004
PP	threshold adjusted to low	99.252	78.662	80.768	threshold same	threshold same	88.539	threshold same	89.275	69.805
PC	auto threshold	89.234	68.164	64.578	66.939	63.873	58.75	64.01	132.573	91.038
PP	auto threshold	124.974	100.399	104.703	69.256	65.097	68.974	70.85	89.275	69.805
PC	low + high adjusted								76.006 (58-130)	59.708 (45-95)
PP	low + high adjusted								80.43 (58-130)	64.799 (45-95)
		CHTL34			CHTL38			CHTL59
		AMDHD1			AMDHD1			AMDHD1		questionable PC
		Tile scan 1	Tile scan 2	Tile scan 3	Tile scan 1	Tile scan 2	Tile scan 3	Tile scan 1	Tile scan 2	Tile scan 3
PC	threshold adjusted to low	50.176	threshold same	44.324	69.677	72.1	86.192	threshold same	threshold same	39.084
PP	threshold adjusted to low	50.415	threshold same	41.325	71.875	63.922	73.196	threshold same	threshold same	47.803
PC	auto threshold	50.176	55.177	45.227	69.677	109.774	123.69	55.535	48.217	39.084
PP	auto threshold	54.93	56.998	41.325	80.232	63.922	73.196	57.212	49.55	51.682
PC	low + high adjusted				62.179 (45-100)	61.797 (45-100)	63.403 (45-100)	54.54 (37-100)	46.658 (33-100)	38.261 (27-100)
PP	low + high adjusted				61.019 (45-100)	55.259 (45-100)	63.468 (45-100)	56.108 (37-100)	48.881 (33-100)	46.315 (27-100)
		NML4		NML7		NML10
		Tilescan2		Tilescan1		Tilescan2
		GS	ASS	GS	ASS	GS	ASS
PC	threshold adjusted to low	69.252	51.131	58.293	46.08	70.38	115.902
PP	threshold adjusted to low	53.543	163.913	11.408	86.794	18.362	180.791
PC	auto threshold	91.016	51.131	98.918	46.08	119.512	115.902
PP	auto threshold	53.543	139.729	11.408	102.068	18.362	197.672
PC	low + high adjusted	no bright specs	no bright specs	no bright specs	no bright specs	no bright specs	no bright specs
PP	low + high adjusted	no bright specs	no bright specs	no bright specs	no bright specs	no bright specs	no bright specs
				PP looks more like tumor		PC not identifyable
		CHTL34		CHTL36		CHTL34
		Tilescan2		Tilescan1		Tilescan2
		GS	ASS	GS	ASS	GS	ASS
PC	threshold adjusted to low	37.413	48.988	42.837	69.823
PP	threshold adjusted to low	25.878	46.05	101.168	63.044
PC	auto threshold	52.037	55.281	42.837	73.486
PP	auto threshold	25.878	46.05	73.538	63.044
PC	low + high adjusted	no bright specs	no bright specs	no bright specs	no bright specs
PP	low + high adjusted	no bright specs	no bright specs	no bright specs	no bright specs

## Sheet: GS ASS UGT2B7 AMDHD1
TIFFs GS_ASS_Desmoplasia										TIFFs UGT2B7_Desmoplasia
For GS: 1 Tilescan per patient, 1 PV_PC pair per tile scan; For ASS: 1 Tilescan per patient, 1 PV-CV pair per tile scan										For UGT2B7: 3 Tilescan per patient, 1 PV-CV pair per tile scan
3 biological replicates										3 biological replicates; 3 experimental replicates
		ASS1-Raw	GS-Raw	ASS1 Norm PV	GS Norm PV									UGT2B7-Raw	UGT2B7 Norm PV	UGT2B7 Norm avg
CV	Individual 14	57.962	159.567	1.027	0.982					UGT2B7	Disease	PC	Individual 14	42.416	0.934129	0.93589
	Individual 16	53.349	49.908	0.916	0.872									34.003	0.795299
	Individual 15	47.788	76.621	1.231	1.081									37.443	1.07824
													Individual 16	41.901	0.913612	0.954633
PV	Individual 14	59.538	156.719	1	1									72.036	0.925805
	Individual 16	48.845	43.538	1	1									52.969	1.15845
	Individual 15	58.848	82.799	1	1									40.553	0.820662
													Individual 15	33.329	1.07966	1.19517
	ASS1	PV norm	CV norm to PP											37.908	1.45014
	Individual 14	1	1.027											41.59	1.05572
	Individual 16	1	0.916
	Individual 15	1	1.231
	Desmoplasia	PV	CV norm to PP									PP	Individual 14	45.407	1
	av	1	1.058											42.755	1
														34.726	1
													Individual 16	45.863	1
	GS	PV	CV norm to PP											77.809	1
	Individual 14	1	0.982											45.724	1
	Individual 16	1	0.872											49.415	1
	Individual 15	1	1.081										Individual 15	30.87	1
														26.141	1
														39.395	1
												UGT2B7		PV	CV norm to PV
TIFFs GS_ASS_Healthy													Individual 14	1	0.93589
For GS: 1 Tilescan per patient, 1 PP_PC pair; For ASS: 1 Tilescan per patient, 1 PV-CV pair													Individual 16	1	0.954633
3 biological replicates													Individual 15	1	1.19517
		ASS1	GS	ASS1 Norm PV	GS Norm PV
CV	Individual 1	51.131	91.016	0.312	1.7
	Individual 4	49.028	39.204	0.633	2.003
	Individual 6	115.902	70.38	0.641	3.83
PV	Individual 1	163.913	53.543	1	1					TIFFs UGT2B7_Heatlhy
	Individual 4	77.471	19.563	1	1					For UGT2B7: 3 Tilescan per patient, 1 PV-CV pair per tile scan
	Individual 6	180.791	18.362	1	1					3 biological replicates; 3 experimental replicates
														UGT2B7-Raw	UGT2B7 Norm PV	UGT2B7 Norm avg
										UGT2B7	Healthy	CV	Individual 8	75.473	1.36309	1.32668
	ASS1	PV	CV norm to PV											63.647	1.3852
	Individual 1	1	0.312											75.575	1.23177
	Individual 4	1	0.633										Individual 9	98.263	1.49179	1.40584
	Individual 6	1	0.641											67.974	1.09582
	Healthy	PV	CV norm to PV											91.987	1.62991
	av	1	0.528667										Individual 12	132.238	1.46555	1.4227
														107.042	1.43994
														122.925	1.36261
	GS	PV	CV norm to PV									PV	Individual 8	55.369	1
	Individual 1	1	1.7											45.948	1
	Individual 4	1	2.003											61.355	1
	Individual 6	1	3.83										Individual 9	65.869	1
	Healthy	PV	CV norm to PV											62.03	1
	av	1	2.511											56.437	1
													Individual 12	90.231	1
														74.338	1
														90.213	1
												UGT2B7		PV	CV norm to PP
													Individual 8	1	1.32668
													Individual 9	1	1.40584
													Individual 12	1	1.4227
										TIFFs AMDHD1_Desmoplasia
										For AMDHD1: 2-3 Tilescan per patient, 1 PV-CV pair per tile scan
										3 biological replicates; 2-3 experimental replicates
														AMDHD1-Raw	AMDHD1Norm PV	AMDHD1 Norm avg
										AMDHD1	Disease	CV	Individual 14	50.176	0.913453	0.991976
														55.177	0.968052
														45.227	1.09442
													Individual 16	62.179	1.01901	1.04543
														61.797	1.11832
														63.403	0.998976
													Individual 15	54.54	0.972054	0.963288
														46.658	0.954522
												PV	Individual 14	54.93	1
														56.998	1
														41.325	1
													Individual 16	61.019	1
														55.259	1
														63.468	1
													Individual 15	56.108	1
														48.881	1
														PV	CV norm to PV
													Individual 14	1	0.991976
													Individual 16	1	1.04543
													Individual 15	1	0.963288
										TIFFs AMDHD1_Healthy
										For AMDHD1: 2-3 Tilescan per patient, 1 PV-CV pair per tile scan
										3 biological replicates; 2-3 experimental replicates
														AMDHD1-Raw	AMDHD1Norm PV	AMDHD1 Norm avg
										AMDHD1	Healthy	CV	Individual 8	96.808	0.63224	0.654496
														71.802	0.71344
														64.113	0.617808
													Individual 9	65.198	0.805311	0.717462
														58	0.629614
													Individual 12	62.235	0.871944	0.646226
														37.556	0.360727
														64.008	0.706007
												PV	Individual 8	153.119	1	1
														100.642	1
														103.775	1
													Individual 9	80.96	1	1
														92.12	1
													Individual 12	71.375	1	1
														104.112	1
														90.662	1
												AMDHD1		PV	CV norm to PV
													Individual 8	1	0.654496
													Individual 9	1	0.717462
													Individual 12	1	0.646226
